# Supplementary material for: Poly[[μ4-naphthalene-1,4-dicarboxyl­ato-κ4 O:O′:O′′:O′′′-μ2-naphthalene-1,4-dicarboxyl­ato-κ4 O,O′:O′′,O′′′-bis­(2-phenyl-1H-1,3,7,8-tetra­azacyclopenta­[l]phenanthrene-κ2 N 7,N 8)dimanganese(II)] N,N-dimethyl­formamide solvate]
Source: Acta Crystallogr Sect E Struct Rep Online. 2008 Apr 23;64(Pt 5):m704–5. doi: 10.1107/S1600536808010787 (PMC2961267; doi:10.1107/S1600536808010787)
Supplement: Supplementary file 2 [file e-64-0m704-Isup2.hkl]

# 
# h,k,l, Fc-squared, Fo-squared, sigma(Fo-squared) and status flag 
# 
data_I
_shelx_title '  P-1' 
_shelx_refln_list_code          4 
_shelx_F_calc_maximum      507.21 
_exptl_crystal_F_000      1236.00 
_reflns_d_resolution_high  0.8409 
 
loop_ 
 _symmetry_equiv_pos_as_xyz 
 'x, y, z' 
 '-x, -y, -z' 
 
_cell_length_a     9.2399 
_cell_length_b    14.8521 
_cell_length_c    21.9214 
_cell_angle_alpha 105.722 
_cell_angle_beta  100.483 
_cell_angle_gamma 101.669 
 
_shelx_F_squared_multiplier     1.000 
 
loop_ 
 _refln_index_h 
 _refln_index_k 
 _refln_index_l 
 _refln_F_squared_calc 
 _refln_F_squared_meas 
 _refln_F_squared_sigma 
 _refln_observed_status 
   2   0   0      536.70      549.97     27.63 o 
   3   0   0      584.73      682.08     32.15 o 
   4   0   0       12.17       17.32     24.68 o 
   5   0   0     1002.88     1027.68     39.79 o 
   6   0   0     1450.77     1363.75    146.30 o 
   7   0   0      105.33       50.35     28.84 o 
   8   0   0      505.43      694.22     76.36 o 
   9   0   0      425.83      409.95     49.12 o 
  10   0   0        0.20       -2.90     26.89 o 
 -10   1   0      146.25      153.21     78.44 o 
  -9   1   0     1911.90     1808.46    101.52 o 
  -8   1   0       23.06       -5.90     24.05 o 
  -7   1   0      230.80      257.73     28.81 o 
  -6   1   0      177.80      284.65     50.81 o 
  -5   1   0       81.13      103.54     25.68 o 
  -4   1   0      332.02      392.51     19.84 o 
  -3   1   0     1795.05     2021.91     54.35 o 
  -2   1   0     3720.23     3295.36     49.58 o 
   1   1   0    12130.36     6773.05    329.59 o 
   2   1   0      500.90      309.65     30.98 o 
   3   1   0      707.91      729.21     66.07 o 
   4   1   0      304.96      322.81     22.38 o 
   5   1   0      136.61      131.23     28.33 o 
   6   1   0     1636.42     1853.55     54.09 o 
   7   1   0     5451.01     5429.59    168.12 o 
   8   1   0       35.58       43.23     44.88 o 
   9   1   0        9.43       -2.62     35.59 o 
  10   1   0        3.26       -6.94    113.71 o 
 -10   2   0      558.58      603.14     96.27 o 
  -9   2   0      659.62      885.37     91.48 o 
  -8   2   0       51.67       55.05     40.50 o 
  -7   2   0       13.80       68.09     39.79 o 
  -6   2   0       18.57        9.87     22.47 o 
  -5   2   0      206.66      298.27     19.60 o 
  -4   2   0      119.60      150.15     21.56 o 
  -3   2   0      410.09      256.68     16.01 o 
  -2   2   0       52.23      144.70     24.35 o 
  -1   2   0     1100.00      841.47     22.30 o 
   1   2   0     1993.79      915.08     26.78 o 
   2   2   0      102.20       27.78     23.90 o 
   3   2   0      746.82      839.35     71.87 o 
   4   2   0      979.61      997.69     54.93 o 
   5   2   0     5016.58     5258.99     92.21 o 
   6   2   0     5206.15     4943.17    108.02 o 
   7   2   0       79.71       78.61     24.99 o 
   8   2   0      116.22       47.09     37.51 o 
   9   2   0        0.07       37.58     42.16 o 
  10   2   0      293.84      268.35    103.10 o 
  -9   3   0        6.34      140.95     69.42 o 
  -8   3   0       68.52       32.98     55.49 o 
  -7   3   0       51.39       48.84     24.55 o 
  -6   3   0      711.96      727.73     31.74 o 
  -5   3   0      443.67      708.39     32.44 o 
  -4   3   0      751.09      958.67     34.92 o 
  -3   3   0       37.84       30.99     15.65 o 
  -2   3   0        0.31       33.43     31.53 o 
  -1   3   0        1.06       13.11     17.15 o 
   0   3   0      124.29      160.01     21.43 o 
   1   3   0     2990.64     4038.57     79.69 o 
   2   3   0       15.85       -6.87     24.50 o 
   3   3   0    13083.25    13155.45    203.00 o 
   4   3   0      379.17      402.24     77.55 o 
   5   3   0     1252.34     1124.15     70.31 o 
   6   3   0      225.19      242.50     29.94 o 
   7   3   0      451.35      521.55     55.72 o 
   8   3   0       56.07       42.61     39.55 o 
   9   3   0       28.41       11.64     29.36 o 
  -9   4   0       15.21      -62.29     64.07 o 
  -8   4   0      306.05      228.99     33.21 o 
  -7   4   0       39.36       52.87     25.74 o 
  -6   4   0      312.77      434.94     29.98 o 
  -5   4   0     3726.70     3846.53     66.28 o 
  -4   4   0      190.11      264.22     30.88 o 
  -3   4   0       19.85       58.92     23.60 o 
  -2   4   0       42.97       35.24     22.84 o 
  -1   4   0     2154.57     1712.78     48.25 o 
   0   4   0     1583.45     2014.41     51.76 o 
   1   4   0      237.97      233.44     29.03 o 
   2   4   0       42.16       25.12     23.45 o 
   3   4   0     1719.31     2355.36    160.90 o 
   4   4   0      896.49     1025.32     68.86 o 
   5   4   0      502.55      352.77     98.05 o 
   6   4   0      165.27      243.79    121.62 o 
   7   4   0        0.99      -16.75     37.70 o 
   8   4   0       27.76       44.17     48.57 o 
   9   4   0        8.44        3.42     33.84 o 
 -10   5   0       42.13       77.77     74.54 o 
  -9   5   0      214.00      249.80     37.84 o 
  -8   5   0       31.69       35.29     32.96 o 
  -7   5   0     1115.07      993.41    117.88 o 
  -6   5   0     6913.04     6757.35    126.81 o 
  -5   5   0     6435.04     6444.54    119.15 o 
  -4   5   0        3.07       -0.31     24.50 o 
  -3   5   0       15.66       25.43     28.65 o 
  -2   5   0     1366.94     1396.78     76.21 o 
  -1   5   0     9845.66     9208.27    173.14 o 
   0   5   0      569.71      377.89     54.12 o 
   1   5   0     3730.41     3387.60    102.23 o 
   2   5   0     3263.82     3889.04     79.38 o 
   3   5   0      191.61      179.26     40.78 o 
   4   5   0       11.57      -49.29     57.77 o 
   5   5   0        0.55       26.18     56.16 o 
   6   5   0        0.47       23.96     95.04 o 
   7   5   0       26.92      -35.49     53.50 o 
   8   5   0      311.51      367.57     53.59 o 
   9   5   0      196.72      238.07     61.50 o 
 -10   6   0      132.52       93.08     53.25 o 
  -9   6   0      883.12      800.96     54.61 o 
  -8   6   0      887.33      887.81     42.75 o 
  -7   6   0      412.99      616.94     64.32 o 
  -6   6   0       46.06       95.31     41.53 o 
  -5   6   0      950.33      922.74     39.68 o 
  -4   6   0        0.35       25.84     26.98 o 
  -3   6   0        2.15      -10.37     45.41 o 
  -2   6   0       24.93       56.06     35.38 o 
  -1   6   0      833.33      682.33     38.25 o 
   0   6   0     3968.24     4139.37    112.93 o 
   1   6   0     1470.10     1527.01     59.65 o 
   2   6   0        0.36      -35.36     35.15 o 
   3   6   0     4820.02     4478.35    110.68 o 
   4   6   0       27.57       76.01     36.68 o 
   5   6   0       10.78      -50.70     97.27 o 
   6   6   0       54.79      -38.66    102.18 o 
   7   6   0     1367.19     1190.78    110.20 o 
   8   6   0      650.78      791.51     84.63 o 
 -10   7   0       33.63       17.71     33.85 o 
  -9   7   0      415.21      407.16     50.61 o 
  -8   7   0      100.78      151.75     41.08 o 
  -7   7   0      354.02      378.09     41.10 o 
  -6   7   0     2121.21     2029.60     68.05 o 
  -5   7   0      319.17      395.86     36.70 o 
  -4   7   0      155.62      201.30     33.52 o 
  -3   7   0      211.03      276.88     35.20 o 
  -2   7   0     9759.74     8660.04    163.12 o 
  -1   7   0    20875.64    20321.53    330.67 o 
   0   7   0     6032.81     5910.61    113.80 o 
   1   7   0      122.57       99.30     41.51 o 
   2   7   0      505.34      496.60    141.40 o 
   3   7   0       15.43      112.12     39.58 o 
   4   7   0      415.81      437.11     50.16 o 
   5   7   0      709.73      725.22     76.49 o 
   6   7   0      134.43      254.27     79.78 o 
   7   7   0     2175.36     2003.39    132.93 o 
   8   7   0       65.88       29.05     49.30 o 
 -10   8   0     1061.99     1128.16    160.31 o 
  -9   8   0      196.60      258.61     67.92 o 
  -8   8   0        0.41      -32.04     39.27 o 
  -7   8   0      952.81     1001.00     91.37 o 
  -6   8   0       55.16       30.24     34.22 o 
  -5   8   0        9.04        9.04     26.56 o 
  -4   8   0        3.41       25.43     33.62 o 
  -3   8   0     2845.66     2932.48    173.21 o 
  -2   8   0     1556.96     1435.25    272.49 o 
  -1   8   0       78.33      149.65     43.57 o 
   0   8   0      122.33      111.44     88.36 o 
   1   8   0      246.23      282.92     52.40 o 
   2   8   0        2.25       44.05     47.56 o 
   3   8   0       85.40      136.00     53.22 o 
   4   8   0       23.90      -32.03     53.71 o 
   5   8   0      913.46      879.36    177.83 o 
   6   8   0     1691.64     1730.52    128.47 o 
   7   8   0       85.32      -86.91     84.68 o 
 -10   9   0      376.57      471.05     71.21 o 
  -9   9   0        0.44      -52.24     63.29 o 
  -8   9   0      377.97      336.13     59.78 o 
  -7   9   0       55.20       47.44     39.23 o 
  -6   9   0       39.50       31.49     37.81 o 
  -5   9   0      610.21      787.51     66.89 o 
  -4   9   0     1568.45     1792.04    119.50 o 
  -3   9   0     2384.70     2444.68    159.34 o 
  -2   9   0      202.12      278.60     43.88 o 
  -1   9   0       89.34       81.02     40.13 o 
   0   9   0      487.61      463.05    125.13 o 
   1   9   0       35.41       45.90     50.17 o 
   2   9   0        1.67       34.36     42.82 o 
   3   9   0      203.61      201.49     51.39 o 
   4   9   0     1614.30     1516.57    171.37 o 
   5   9   0      287.40      173.46     79.17 o 
   6   9   0      105.31      146.30     91.59 o 
   7   9   0      159.59      271.32     97.61 o 
 -10  10   0       50.54       72.32     45.54 o 
  -9  10   0        3.45      -57.36     57.14 o 
  -8  10   0      121.07       75.98     86.90 o 
  -7  10   0       58.05       87.85     43.67 o 
  -6  10   0      180.48      192.71     44.44 o 
  -5  10   0     1002.90     1000.34    100.45 o 
  -4  10   0     1306.21     1266.40     68.26 o 
  -3  10   0      234.19      315.09     81.38 o 
  -2  10   0      136.00       49.34     42.88 o 
  -1  10   0      129.73      139.29     76.08 o 
   0  10   0      194.11      300.13     50.42 o 
   1  10   0       51.78       40.78     44.67 o 
   2  10   0     1147.77     1163.12     72.80 o 
   3  10   0      451.29      460.88    117.27 o 
   4  10   0        1.59      -23.44     49.48 o 
   5  10   0      425.04      432.02    130.20 o 
   6  10   0      228.00      174.38    162.68 o 
  -9  11   0       30.63       28.15     45.89 o 
  -8  11   0       24.07       34.83     55.73 o 
  -7  11   0      542.86      558.79     56.75 o 
  -6  11   0     1086.58     1074.81     91.92 o 
  -5  11   0      348.70      355.90     67.54 o 
  -4  11   0      298.09      328.26     55.68 o 
  -3  11   0      757.21      645.94     74.73 o 
  -2  11   0        0.78       64.86    115.71 o 
  -1  11   0       94.45       43.75     60.22 o 
   0  11   0       49.33       58.66     58.54 o 
   1  11   0      850.65      684.33    150.42 o 
   2  11   0     1308.80     1304.58    224.46 o 
   3  11   0      565.16      510.88     94.38 o 
   4  11   0       13.40      -32.51     80.00 o 
   5  11   0       20.16      -55.37    107.58 o 
   6  11   0       58.32     -123.68    105.85 o 
  -9  12   0      263.12      311.45     97.23 o 
  -8  12   0      637.02      728.69     73.91 o 
  -7  12   0      301.82      329.21    106.87 o 
  -6  12   0       27.57       49.48     41.60 o 
  -5  12   0      183.36      192.81     68.49 o 
  -4  12   0       38.05       24.17     60.46 o 
  -3  12   0        0.11       11.75     57.22 o 
  -2  12   0       19.40       70.65     52.17 o 
  -1  12   0       61.98       32.26     49.52 o 
   0  12   0      109.07       29.51     60.08 o 
   1  12   0      595.13      537.79     82.59 o 
   2  12   0       27.14       -3.24     61.32 o 
   3  12   0        2.95      -24.11     57.18 o 
   4  12   0       13.92      -23.80     68.98 o 
   5  12   0       23.37      142.97     87.36 o 
  -8  13   0      670.52      762.87     66.25 o 
  -7  13   0       28.10       -6.10     50.91 o 
  -6  13   0       19.97      -19.78     54.76 o 
  -5  13   0        9.51       61.75     56.09 o 
  -4  13   0        4.64      -35.50     54.55 o 
  -3  13   0      158.80      147.98     58.41 o 
  -2  13   0      355.03      448.02     77.72 o 
  -1  13   0      365.95      369.41     90.75 o 
   0  13   0       73.00       64.32     55.95 o 
   1  13   0      244.45      231.57     65.02 o 
   2  13   0      925.77      872.62     97.69 o 
   3  13   0      119.82        3.42     72.87 o 
   4  13   0        0.87      -67.55     67.69 o 
  -8  14   0       35.46       25.13     67.07 o 
  -7  14   0      413.15      481.50    100.76 o 
  -6  14   0       73.02      108.77     63.34 o 
  -5  14   0       17.41       -7.03     56.98 o 
  -4  14   0      123.04       18.27     69.90 o 
  -3  14   0     1059.00     1052.68    104.81 o 
  -2  14   0      802.19      893.83    179.34 o 
  -1  14   0       62.12       23.50     68.92 o 
   0  14   0      445.16      404.83     74.38 o 
   1  14   0      266.71      291.96    118.25 o 
   2  14   0       18.67       68.75     80.78 o 
   3  14   0        5.65      -27.11     66.30 o 
  -7  15   0       14.00       16.99     53.14 o 
  -6  15   0        2.65       54.31     95.16 o 
  -5  15   0      120.39       90.95     82.17 o 
  -4  15   0      208.37      138.46    115.38 o 
  -3  15   0      410.64      255.80    117.82 o 
  -2  15   0      124.85       82.14    104.67 o 
  -1  15   0       17.23      157.87    111.72 o 
   0  15   0      142.54      138.24    116.75 o 
   1  15   0       14.44      -26.46     66.55 o 
   2  15   0       14.45      -17.74     67.41 o 
  -6  16   0       12.13      161.28    113.54 o 
  -5  16   0      478.66      590.89     90.84 o 
  -4  16   0      128.94      -48.78     85.66 o 
  -3  16   0      105.16      230.94    118.94 o 
  -2  16   0        1.20       31.93     84.74 o 
  -1  16   0       63.79     -125.29    108.69 o 
   0  16   0        3.54      -92.81     74.28 o 
  -3  17   0        5.93       -1.00    127.69 o 
   2 -17   1      119.39      153.30    191.43 o 
   3 -17   1       51.84      171.60     81.92 o 
   4 -17   1        2.36       45.22    101.12 o 
  -1 -16   1        0.11       66.44     90.73 o 
   0 -16   1      580.94      716.87    170.03 o 
   1 -16   1       80.16       88.62     87.52 o 
   2 -16   1        0.57       18.89     93.82 o 
   3 -16   1        4.10      -16.60     80.44 o 
   4 -16   1       31.43      -34.94    102.01 o 
   5 -16   1      393.84      252.98     80.72 o 
   6 -16   1       48.65       44.00     72.01 o 
  -2 -15   1        6.85      -80.95    123.35 o 
  -1 -15   1      201.66      159.24     85.48 o 
   0 -15   1      592.92      668.66    158.72 o 
   1 -15   1        7.42       76.05     63.58 o 
   2 -15   1        1.96       -1.50     86.02 o 
   3 -15   1      103.22      175.44     77.11 o 
   4 -15   1      116.05       -2.79     58.42 o 
   5 -15   1       61.69       51.04    163.63 o 
   6 -15   1      439.92      454.14     93.26 o 
   7 -15   1      911.82      905.99     93.22 o 
  -3 -14   1      125.74      111.53     84.12 o 
  -2 -14   1      806.29      786.23    103.09 o 
  -1 -14   1      310.65      187.46    115.49 o 
   0 -14   1      102.49       89.65     73.70 o 
   1 -14   1        1.78       62.51     85.57 o 
   2 -14   1       42.43      103.36    101.64 o 
   3 -14   1      589.16      654.23    123.29 o 
   4 -14   1      298.75      211.92     66.65 o 
   5 -14   1      573.87      678.92     93.15 o 
   6 -14   1       86.77      228.67    112.78 o 
   7 -14   1      308.36      575.73     65.34 o 
   8 -14   1       62.83      112.40     61.59 o 
  -4 -13   1        5.90      -41.60     85.80 o 
  -3 -13   1      448.82      645.83    177.39 o 
  -2 -13   1      447.80      185.79    110.87 o 
  -1 -13   1        0.11       43.09     54.99 o 
   0 -13   1      259.91      382.49     78.95 o 
   1 -13   1       23.12       12.62     69.47 o 
   2 -13   1      185.00      130.67     70.72 o 
   3 -13   1      183.19      250.66     60.17 o 
   4 -13   1       92.89      132.64     59.87 o 
   5 -13   1      332.33      327.55     88.14 o 
   6 -13   1        2.66       -1.95     53.32 o 
   7 -13   1        8.00       45.74     47.58 o 
   8 -13   1        2.37       16.22     54.80 o 
  -5 -12   1      207.40      298.67     83.51 o 
  -4 -12   1        8.34       54.43     58.48 o 
  -3 -12   1        1.88      -23.74     65.41 o 
  -2 -12   1        1.82       46.23     52.71 o 
  -1 -12   1      290.95      494.82     81.84 o 
   0 -12   1     1644.82     1278.80     79.11 o 
   1 -12   1      787.36      704.86     67.74 o 
   2 -12   1       65.33       54.49     82.12 o 
   3 -12   1      762.51      810.47     68.83 o 
   4 -12   1     1089.44     1006.24    168.42 o 
   5 -12   1        3.86      116.75     65.18 o 
   6 -12   1        0.73       10.82     50.46 o 
   7 -12   1       41.56       30.67     68.84 o 
   8 -12   1      233.41      456.87    191.23 o 
   9 -12   1      136.34      145.67     69.11 o 
  -6 -11   1      498.98      442.13    183.74 o 
  -5 -11   1      658.66      615.75     75.27 o 
  -4 -11   1       12.16       79.91    122.79 o 
  -3 -11   1        6.52      130.68     66.13 o 
  -2 -11   1       76.46        4.18     57.34 o 
  -1 -11   1       77.92      184.09     87.70 o 
   0 -11   1      932.28     1068.31     69.95 o 
   1 -11   1     3582.85     3360.40    105.97 o 
   2 -11   1     1441.24     1432.43     87.82 o 
   3 -11   1      234.04      246.07     61.20 o 
   4 -11   1        0.04       10.10     59.22 o 
   5 -11   1       12.54      -11.62     58.72 o 
   6 -11   1        4.68       41.22     52.58 o 
   7 -11   1      125.01      156.85     67.69 o 
   8 -11   1      231.71      246.57     56.17 o 
   9 -11   1      206.50       98.00     50.90 o 
  -6 -10   1        0.68       20.95     84.57 o 
  -5 -10   1        0.05        0.85     46.32 o 
  -4 -10   1        1.46       31.96     56.27 o 
  -3 -10   1       93.79      171.28     64.16 o 
  -2 -10   1      407.22      476.03     57.75 o 
  -1 -10   1       28.11       49.26     43.94 o 
   0 -10   1     1025.58     1186.07    112.98 o 
   1 -10   1     1227.43     1203.11     64.25 o 
   2 -10   1      522.52      553.18    102.68 o 
   3 -10   1       58.41       13.32     39.12 o 
   4 -10   1       10.20       10.84     46.76 o 
   5 -10   1      343.09      374.40     85.02 o 
   6 -10   1      518.27      591.10     56.23 o 
   7 -10   1      176.00      229.10     54.36 o 
   8 -10   1     3128.92     3253.19     87.48 o 
   9 -10   1       34.96       41.39     49.56 o 
  10 -10   1       18.49       -6.63     44.26 o 
  -7  -9   1      700.32      650.04    110.42 o 
  -6  -9   1      115.30      411.71     90.36 o 
  -5  -9   1       22.68      -27.06     77.81 o 
  -4  -9   1       97.11      118.65     48.35 o 
  -3  -9   1      340.53      270.09     81.32 o 
  -2  -9   1      268.32      357.50    132.98 o 
  -1  -9   1     3068.78     2591.62     83.19 o 
   0  -9   1      850.83      879.23     54.84 o 
   1  -9   1       49.70       84.87     43.62 o 
   2  -9   1       15.80       35.52     59.16 o 
   3  -9   1      178.73      312.63     53.77 o 
   4  -9   1      665.37      698.45    139.11 o 
   5  -9   1      667.05      692.85     64.82 o 
   6  -9   1      481.97      644.92     66.13 o 
   7  -9   1     3265.42     3538.75     84.00 o 
   8  -9   1       37.22       37.49     81.53 o 
   9  -9   1      354.47      409.52     84.94 o 
  10  -9   1       25.88       60.51     40.72 o 
  -7  -8   1       46.27      192.65     85.46 o 
  -6  -8   1        3.87      162.57     79.33 o 
  -5  -8   1        0.94        5.18     65.02 o 
  -4  -8   1        7.72      -27.35     40.80 o 
  -3  -8   1       99.19       57.76     49.71 o 
  -2  -8   1     4810.00     4664.38    110.62 o 
  -1  -8   1      240.42      143.76     37.54 o 
   0  -8   1       12.93        0.20     30.07 o 
   1  -8   1      169.62      124.10     35.86 o 
   2  -8   1      526.33      426.90     54.10 o 
   3  -8   1      343.89      332.89     40.58 o 
   4  -8   1      263.16      441.46     57.83 o 
   5  -8   1     1812.89     1625.85    102.51 o 
   6  -8   1     5154.49     4704.49    104.76 o 
   7  -8   1     1868.92     1692.53     56.87 o 
   8  -8   1      345.96      286.88     54.49 o 
   9  -8   1       52.05       64.64     50.20 o 
  10  -8   1       29.26       45.26     37.00 o 
  -8  -7   1       34.00       43.93     40.31 o 
  -7  -7   1      106.37      -28.97     73.87 o 
  -6  -7   1       36.55      169.14    117.66 o 
  -5  -7   1        4.52      101.92     43.68 o 
  -4  -7   1     3298.84     3226.75    171.87 o 
  -3  -7   1     6121.05     6710.24    136.23 o 
  -2  -7   1     1454.22     1273.95    153.21 o 
  -1  -7   1       14.20        4.65     36.16 o 
   0  -7   1      370.57      318.81     71.92 o 
   1  -7   1      192.40      187.70     68.41 o 
   2  -7   1     5526.63     4348.72     91.76 o 
   3  -7   1     2982.50     2905.93     81.91 o 
   4  -7   1       12.06       42.95     36.45 o 
   5  -7   1     3983.69     3660.59    137.15 o 
   6  -7   1     1532.10     1294.95     90.66 o 
   7  -7   1       55.27       86.67     30.57 o 
   8  -7   1      155.60      176.64     43.10 o 
   9  -7   1      214.25      185.07     50.96 o 
  10  -7   1      207.63      181.08     54.74 o 
  -8  -6   1      124.05       54.29     88.98 o 
  -7  -6   1      477.16      416.92     51.10 o 
  -6  -6   1      367.83      590.88    123.79 o 
  -5  -6   1       65.43       47.47     55.27 o 
  -4  -6   1     1073.42     1142.99     62.07 o 
  -3  -6   1     4254.40     4998.59    258.73 o 
  -2  -6   1       75.41       39.90     34.31 o 
  -1  -6   1        2.83       73.18     46.14 o 
   0  -6   1       37.45       53.66     33.93 o 
   1  -6   1      725.18      635.53     36.96 o 
   2  -6   1     3753.35     4436.40    163.40 o 
   3  -6   1     3394.87     3462.83     98.88 o 
   4  -6   1     2695.59     2701.07    126.02 o 
   5  -6   1      167.75      178.14     28.29 o 
   6  -6   1       41.61       48.47     25.18 o 
   7  -6   1        2.80       28.99     27.16 o 
   8  -6   1        2.20       23.14     28.05 o 
   9  -6   1       71.38       76.14     35.23 o 
  10  -6   1       28.01       46.17     75.38 o 
  -9  -5   1       15.23        8.62     31.35 o 
  -8  -5   1      177.46      307.69     41.04 o 
  -7  -5   1        5.23       40.55     53.44 o 
  -6  -5   1       14.44      -15.15     94.60 o 
  -5  -5   1     1202.17     1249.95     82.45 o 
  -4  -5   1      219.92      176.05     55.99 o 
  -3  -5   1       34.88        3.39     23.58 o 
  -2  -5   1        0.54       -6.47     29.40 o 
  -1  -5   1      210.75      286.00     56.21 o 
   0  -5   1     1507.09     1382.27    192.71 o 
   1  -5   1      935.08      686.14     74.43 o 
   2  -5   1      564.23      644.70     35.73 o 
   3  -5   1      161.61      251.37     52.70 o 
   4  -5   1       50.62       30.14     20.45 o 
   5  -5   1      293.31      257.46     32.06 o 
   6  -5   1       37.40       62.57     33.67 o 
   7  -5   1      554.13      562.54     45.57 o 
   8  -5   1      102.16      150.51     42.82 o 
   9  -5   1     1087.87     1069.89     85.02 o 
  -9  -4   1      218.27      267.86     53.67 o 
  -8  -4   1      193.87      131.34     37.53 o 
  -7  -4   1     2056.93     1922.36     67.09 o 
  -6  -4   1     2504.76     2636.91    128.97 o 
  -5  -4   1       12.69       61.51     48.36 o 
  -4  -4   1        2.56       40.89     40.22 o 
  -3  -4   1        8.25       18.40     28.36 o 
  -2  -4   1        8.18       34.66     26.64 o 
  -1  -4   1     1284.47     1758.57    106.74 o 
   0  -4   1     8377.07     8774.48    161.68 o 
   1  -4   1      936.39     1449.73     55.49 o 
   2  -4   1     1220.09      950.38     79.39 o 
   3  -4   1      537.17      392.14     34.60 o 
   4  -4   1       49.87      152.09     55.60 o 
   5  -4   1       83.75      159.10     20.68 o 
   6  -4   1      100.00      130.01     31.32 o 
   7  -4   1      359.90      424.50     47.90 o 
   8  -4   1     1624.28     1621.99     85.68 o 
  10  -4   1      195.90      126.91     79.78 o 
  -9  -3   1      221.00      237.09     45.20 o 
  -8  -3   1     2053.37     2218.07     64.74 o 
  -7  -3   1      358.64      386.82     37.66 o 
  -6  -3   1      902.30      947.88    167.75 o 
  -5  -3   1        0.12     -105.07     70.42 o 
  -4  -3   1      238.26      261.51     42.23 o 
  -3  -3   1     5177.72     4825.13     91.29 o 
  -2  -3   1      294.02      270.72     24.54 o 
  -1  -3   1     1700.57     2031.59     78.16 o 
   0  -3   1    22310.70    26065.59    367.70 o 
   1  -3   1     1787.76     1294.43     34.60 o 
   2  -3   1      555.15      607.51     29.70 o 
   3  -3   1       19.75       17.12     18.32 o 
   4  -3   1        1.60        2.39     14.06 o 
   5  -3   1     2014.96     2056.76     74.96 o 
   6  -3   1      776.35      683.18     35.37 o 
   7  -3   1      750.78      746.86     56.99 o 
   9  -3   1      205.47      143.51     73.21 o 
  10  -3   1      142.37      105.63     82.01 o 
 -10  -2   1      747.44      726.79    157.61 o 
  -9  -2   1      668.35      871.92     53.79 o 
  -8  -2   1      569.47      491.01     47.29 o 
  -7  -2   1      607.81      423.18     31.91 o 
  -6  -2   1        2.62       -9.09     32.68 o 
  -5  -2   1      128.99      187.21     23.89 o 
  -4  -2   1     5044.83     4901.63    122.12 o 
  -3  -2   1     2418.23     2688.43    101.40 o 
  -2  -2   1     2762.79     3176.75     72.48 o 
  -1  -2   1    12805.05    17043.70    234.91 o 
   1  -2   1      680.49      358.37     32.93 o 
   2  -2   1       10.23       -3.13     11.05 o 
   3  -2   1      103.91      140.64     32.83 o 
   4  -2   1      476.82      373.28     25.65 o 
   5  -2   1     1274.07      867.96     22.83 o 
   6  -2   1     1958.18     2052.02     49.10 o 
   7  -2   1      627.19      477.34     56.49 o 
   9  -2   1       89.07      179.73     72.98 o 
  10  -2   1        2.72      -26.63     51.87 o 
 -10  -1   1       17.11       -2.04     31.20 o 
  -9  -1   1        3.73       34.97     27.22 o 
  -8  -1   1        7.03        2.44     34.59 o 
  -7  -1   1       60.50       61.27     33.67 o 
  -6  -1   1      123.91      211.38     57.39 o 
  -5  -1   1      347.65      506.73     46.07 o 
  -4  -1   1     5062.26     4440.95     60.80 o 
  -3  -1   1    29358.82    29245.36    432.74 o 
  -2  -1   1    15459.38    17945.31    342.29 o 
   2  -1   1      953.21      865.88     23.61 o 
   3  -1   1      236.54      197.28     14.78 o 
   4  -1   1    10940.94    10561.36    121.99 o 
   5  -1   1     3567.79     3745.43    122.79 o 
   6  -1   1      139.17      150.37     25.79 o 
   7  -1   1        4.01        5.28     34.15 o 
   8  -1   1       23.95       49.97     50.25 o 
   9  -1   1       64.73       22.24     24.41 o 
  10  -1   1      135.00      255.50     75.54 o 
 -10   0   1       40.72       31.92     30.59 o 
  -9   0   1      176.83      169.98     47.18 o 
  -8   0   1       19.34       54.21     26.64 o 
  -7   0   1       46.66       45.70     34.25 o 
  -6   0   1     1968.15     1991.25     76.55 o 
  -5   0   1     5597.80     5205.65    224.35 o 
  -4   0   1    22379.25    22544.49    338.28 o 
  -3   0   1      956.30      817.39     28.56 o 
  -2   0   1      306.33      316.36     13.93 o 
   2   0   1     3652.92     4168.86     65.35 o 
   3   0   1      522.04      467.87     27.21 o 
   4   0   1    16680.12    17756.22    753.95 o 
   5   0   1     4259.60     4985.39     90.46 o 
   6   0   1     1058.62     1032.47     44.95 o 
   7   0   1        0.60       30.91     20.87 o 
   8   0   1       49.22       55.38     39.60 o 
   9   0   1       87.98       94.68     35.88 o 
  10   0   1       73.74      140.13     60.28 o 
 -10   1   1       37.58       21.00     30.55 o 
  -9   1   1       62.86       39.40     85.63 o 
  -8   1   1      436.07      433.45     47.02 o 
  -7   1   1      392.39      385.63     50.99 o 
  -6   1   1      350.55      354.05     32.54 o 
  -5   1   1      661.68      931.36     27.59 o 
  -4   1   1     4620.02     4787.90     60.20 o 
  -3   1   1      439.50      720.38     23.12 o 
  -2   1   1     4118.97     4161.20     46.18 o 
   1   1   1     5827.11     3224.73     68.86 o 
   2   1   1     5975.45     4797.45    110.98 o 
   3   1   1     4990.04     3427.72     93.60 o 
   4   1   1     1386.67     1616.21    102.06 o 
   5   1   1      534.42      506.35     45.50 o 
   6   1   1       86.99      107.64     31.65 o 
   7   1   1      341.52      397.67     46.69 o 
   8   1   1        4.65        9.19     34.74 o 
   9   1   1       54.35      187.25     37.83 o 
  10   1   1      624.94      640.27     92.70 o 
 -10   2   1       95.77       27.97     68.97 o 
  -9   2   1      244.39      365.80     44.68 o 
  -8   2   1        1.99       -4.03     33.81 o 
  -7   2   1      755.40      885.05     39.72 o 
  -6   2   1     1724.83     1722.06     58.36 o 
  -5   2   1      221.48      250.59     23.23 o 
  -4   2   1      373.39      480.30     21.40 o 
  -3   2   1       74.55       60.27     15.40 o 
  -2   2   1     1377.19      897.22     27.75 o 
  -1   2   1     5214.22     4108.44     62.08 o 
   0   2   1    12066.72     9330.46    127.28 o 
   1   2   1     2151.60     1114.59     66.69 o 
   2   2   1      674.25      473.52     96.60 o 
   3   2   1     1358.68     1682.61     65.29 o 
   4   2   1        6.03       30.98     36.32 o 
   5   2   1       16.07       23.17     40.06 o 
   6   2   1       61.56       95.28     28.24 o 
   7   2   1      194.23      188.44     34.04 o 
   8   2   1      283.43      202.95     37.10 o 
   9   2   1      261.16      323.46     54.55 o 
  -8   3   1     3642.34     3401.50     81.46 o 
  -7   3   1      702.73       42.72     34.37 o 
  -6   3   1       87.24      102.34     24.16 o 
  -5   3   1       34.80       18.23     16.65 o 
  -4   3   1       22.18       26.02     15.70 o 
  -3   3   1       42.71       86.74     19.43 o 
  -2   3   1      254.15      211.77     28.80 o 
  -1   3   1     1461.31      882.27     98.44 o 
   0   3   1     6661.73     6511.42    154.93 o 
   1   3   1      445.43      435.24     36.15 o 
   2   3   1      394.50      367.74     32.15 o 
   3   3   1     1242.28     1164.75    118.61 o 
   4   3   1       20.88      106.74     70.09 o 
   5   3   1       19.97        5.01     44.24 o 
   6   3   1      149.88      293.50     33.82 o 
   7   3   1      297.91      364.86     34.34 o 
   8   3   1     1405.67     1498.27    144.20 o 
   9   3   1       68.47       48.47     37.90 o 
  -9   4   1     1226.14     1235.02     69.42 o 
  -8   4   1      938.32      950.68     69.48 o 
  -7   4   1       78.27       66.34     27.26 o 
  -6   4   1      111.43      221.87     53.19 o 
  -5   4   1      232.24      250.48     23.79 o 
  -4   4   1       33.04       34.70     17.93 o 
  -3   4   1      127.41      217.32     22.91 o 
  -2   4   1    10037.35    11722.18    185.34 o 
  -1   4   1   257259.00   288833.88   6504.85 o 
   0   4   1    10220.22     9099.90    154.69 o 
   1   4   1      370.32      358.41     31.92 o 
   2   4   1        3.30      -37.37     30.70 o 
   3   4   1      633.35      748.49     47.00 o 
   4   4   1        2.74      -35.77     48.69 o 
   5   4   1       67.55       31.31     88.36 o 
   6   4   1       24.30      -48.69     59.83 o 
   7   4   1       12.47        7.96     41.40 o 
   8   4   1       43.77      100.48     50.08 o 
   9   4   1      161.75      127.23     47.35 o 
  -9   5   1        1.56       22.11     43.25 o 
  -8   5   1      136.41      164.54     37.53 o 
  -7   5   1        8.74       34.20     30.48 o 
  -6   5   1      139.44      149.22     35.56 o 
  -5   5   1     1427.94     1668.84    107.19 o 
  -4   5   1       15.48        9.13     23.37 o 
  -3   5   1      208.81      422.88     46.58 o 
  -2   5   1     3508.62     2665.38     69.53 o 
  -1   5   1    12049.67    11585.94    208.35 o 
   0   5   1      645.99      435.79     71.48 o 
   1   5   1        0.18       11.84     25.21 o 
   2   5   1      192.95      200.07     52.37 o 
   3   5   1     1975.27     1881.11     83.75 o 
   4   5   1      199.76       96.83     60.67 o 
   5   5   1      918.75      777.85    127.02 o 
   6   5   1      773.73      773.28     88.58 o 
   7   5   1       63.94       46.07     49.30 o 
   8   5   1       10.72       13.82     42.49 o 
 -10   6   1       75.71       66.07     44.46 o 
  -9   6   1      233.13      349.99     60.09 o 
  -8   6   1       44.02       54.20     36.28 o 
  -7   6   1        1.97       54.59     29.03 o 
  -6   6   1     1113.09     1016.93     51.44 o 
  -5   6   1     4932.67     5014.52    178.51 o 
  -4   6   1     7070.93     6465.49     95.90 o 
  -3   6   1     1320.73     1280.44     54.33 o 
  -2   6   1      217.40      411.66     74.32 o 
  -1   6   1     4503.93     4823.11    102.28 o 
   0   6   1       91.50       91.09     30.76 o 
   1   6   1      117.83      108.57     39.17 o 
   2   6   1       72.74      173.20     41.20 o 
   3   6   1     4193.59     3886.90    104.58 o 
   4   6   1     4052.55     3855.50    113.98 o 
   5   6   1     3764.49     3961.88    220.62 o 
   6   6   1        0.58       65.74     68.86 o 
   7   6   1      304.37      246.91     88.47 o 
   8   6   1       20.33       49.60     44.14 o 
 -10   7   1      263.05      366.19     84.47 o 
  -9   7   1        1.60       -1.36     32.07 o 
  -8   7   1       25.75       -5.58     47.59 o 
  -7   7   1      193.83      244.52     41.01 o 
  -6   7   1     5464.79     4885.29    124.79 o 
  -5   7   1      786.86      682.51     82.13 o 
  -4   7   1       40.32       92.31     31.35 o 
  -3   7   1      623.14      744.01     93.09 o 
  -2   7   1      571.89      664.90    151.81 o 
  -1   7   1       31.81       16.78     36.41 o 
   0   7   1     3032.83     3053.64     89.10 o 
   1   7   1       52.96      132.37     36.49 o 
   2   7   1    10630.23    10823.31    290.82 o 
   3   7   1      151.40       74.87     66.73 o 
   4   7   1     1370.92     1301.02    189.92 o 
   5   7   1      120.17       32.42    107.19 o 
   6   7   1      315.16      295.83     84.79 o 
   7   7   1       27.55      -52.93     80.45 o 
   8   7   1       24.83       33.41     39.72 o 
 -10   8   1       42.62       14.79     54.68 o 
  -9   8   1      134.28      149.14     39.86 o 
  -8   8   1       58.90       13.87     56.42 o 
  -7   8   1     2042.99     1990.14     73.98 o 
  -6   8   1     1872.38     1763.99     69.91 o 
  -5   8   1       42.70       63.90     33.51 o 
  -4   8   1       58.71      101.37     43.86 o 
  -3   8   1      564.72      560.99     69.84 o 
  -2   8   1      323.46      428.89     51.59 o 
  -1   8   1      533.34      632.94     64.68 o 
   0   8   1      133.42       74.74     37.79 o 
   1   8   1     1322.98     1349.73     73.44 o 
   2   8   1     1874.15     1967.80     81.56 o 
   3   8   1      145.99      238.69     48.99 o 
   4   8   1      301.75      182.31     60.66 o 
   5   8   1       13.82      -14.98     46.18 o 
   6   8   1      149.24      154.54     86.58 o 
   7   8   1       14.97      -24.29     82.56 o 
 -10   9   1       60.04       41.83     47.55 o 
  -9   9   1       15.70       37.96     45.34 o 
  -8   9   1     1157.99     1126.42     60.71 o 
  -7   9   1     2115.49     1930.43     70.00 o 
  -6   9   1      370.70      420.41     41.45 o 
  -5   9   1      187.71      162.59     35.62 o 
  -4   9   1      110.07      254.06     64.57 o 
  -3   9   1      395.80      458.76    126.13 o 
  -2   9   1      668.69      751.95     67.08 o 
  -1   9   1      207.35      202.63     52.62 o 
   0   9   1     2452.57     2120.21     90.79 o 
   1   9   1      433.20      426.99     56.21 o 
   2   9   1      300.08      381.37     54.67 o 
   3   9   1       37.11       -3.48     43.64 o 
   4   9   1        1.87       34.20     80.15 o 
   5   9   1       46.43      120.16     56.33 o 
   6   9   1       42.95      210.92     95.49 o 
   7   9   1      372.30      257.50    169.25 o 
 -10  10   1      296.71      300.31     84.65 o 
  -9  10   1       82.47       23.06     54.12 o 
  -8  10   1      446.48      622.78     50.52 o 
  -7  10   1       74.80        3.81     33.24 o 
  -6  10   1      227.40      208.86     51.88 o 
  -5  10   1       11.42       50.75     86.58 o 
  -4  10   1       11.78       32.16     41.97 o 
  -3  10   1       45.09      130.24     45.84 o 
  -2  10   1       20.56        4.39     64.95 o 
  -1  10   1      219.09      152.96     48.60 o 
   0  10   1      522.70      489.85     91.14 o 
   1  10   1       40.35      -37.51     74.10 o 
   2  10   1      222.14      200.63     66.25 o 
   3  10   1       56.44       56.79     61.20 o 
   4  10   1        0.14      -55.10     67.92 o 
   5  10   1       11.75       29.39     56.09 o 
   6  10   1      442.81      805.03    191.20 o 
  -9  11   1      162.29       67.25     48.47 o 
  -8  11   1      155.62      141.13     49.57 o 
  -7  11   1      169.54      173.48     50.97 o 
  -6  11   1       19.17       57.65     50.50 o 
  -5  11   1       78.06       76.62     58.35 o 
  -4  11   1       40.11        3.37     71.97 o 
  -3  11   1     3317.05     2958.79    101.18 o 
  -2  11   1     6543.19     5379.64    201.01 o 
  -1  11   1     2699.40     2535.43    253.77 o 
   0  11   1      336.88      369.27     75.88 o 
   1  11   1       41.74       30.09     49.42 o 
   2  11   1        9.10       35.51     52.13 o 
   3  11   1      131.48      164.55     59.40 o 
   4  11   1      120.30      231.66     81.42 o 
   5  11   1        5.03      -26.43     76.48 o 
  -9  12   1       35.04       32.91     74.33 o 
  -8  12   1       60.10       56.58     45.79 o 
  -7  12   1        1.97       22.57     54.51 o 
  -6  12   1       32.03       28.90     40.93 o 
  -5  12   1      382.11      438.53    142.57 o 
  -4  12   1      641.31      716.37    209.20 o 
  -3  12   1        5.67      -16.28     48.22 o 
  -2  12   1      633.96      424.05    384.13 o 
  -1  12   1      816.73      818.80    117.11 o 
   0  12   1      487.79      494.29     66.69 o 
   1  12   1        3.90        3.26     62.83 o 
   2  12   1       72.01      138.77     78.27 o 
   3  12   1       79.58       21.65     59.21 o 
   4  12   1      145.11      256.29    103.29 o 
   5  12   1      385.96      517.65    101.29 o 
  -8  13   1       35.73      -32.43     54.04 o 
  -7  13   1       73.38       56.15     58.44 o 
  -6  13   1      439.21      353.60     54.73 o 
  -5  13   1      263.88      459.18    249.59 o 
  -4  13   1       34.36       11.40     52.39 o 
  -3  13   1      981.00      988.05    179.00 o 
  -2  13   1       64.41      148.30     72.54 o 
  -1  13   1       19.38       18.63     65.85 o 
   0  13   1       11.48       70.34     96.38 o 
   1  13   1      150.98      405.51    138.44 o 
   2  13   1      850.03      802.93     86.11 o 
   3  13   1     1264.60     1445.24    119.88 o 
   4  13   1      203.51      114.02     92.87 o 
  -8  14   1       36.79      -71.19     99.59 o 
  -7  14   1      535.13      547.96     72.03 o 
  -6  14   1      338.28      408.12    156.52 o 
  -5  14   1        7.91       75.09    103.89 o 
  -4  14   1      163.07      158.91     64.64 o 
  -3  14   1      254.24      379.19    107.69 o 
  -2  14   1       22.36       68.43     71.93 o 
  -1  14   1       47.79      125.35     77.99 o 
   0  14   1      157.61       63.58    119.50 o 
   1  14   1      892.18      993.77     91.51 o 
   2  14   1      304.35      302.81     94.23 o 
   3  14   1        0.31       36.27     69.64 o 
  -7  15   1      433.99      472.48    198.50 o 
  -6  15   1      397.26      385.98    154.58 o 
  -5  15   1       22.84       87.52     83.95 o 
  -4  15   1       40.23      -84.02     66.99 o 
  -3  15   1       35.96      -14.02    145.07 o 
  -2  15   1        6.60       12.67     72.82 o 
  -1  15   1       97.79       -1.44     60.22 o 
   0  15   1      623.23      645.77     84.55 o 
   1  15   1      149.04       89.70     98.94 o 
   2  15   1       18.45       65.35     77.38 o 
  -5  16   1       32.45      -14.05    112.82 o 
  -4  16   1        4.22       15.40     79.10 o 
  -3  16   1      123.48      122.37     74.37 o 
  -2  16   1        1.09        4.83     71.48 o 
  -1  16   1       89.78       24.55     84.25 o 
   0  16   1      101.53      -75.03     92.31 o 
   1 -17   2       43.43       76.99    122.14 o 
   2 -17   2        4.80      -31.52    115.36 o 
   3 -17   2        0.51      113.98     93.27 o 
   4 -17   2       11.02       49.66     76.77 o 
  -1 -16   2        5.62       48.00     86.33 o 
   0 -16   2       88.44      198.22     90.76 o 
   1 -16   2       44.28      140.50     83.46 o 
   2 -16   2       27.41       -4.86     70.03 o 
   3 -16   2      406.34      352.33    148.69 o 
   4 -16   2      336.96      522.66     86.36 o 
   5 -16   2      475.37      595.19     91.28 o 
   6 -16   2        6.96       39.60    114.74 o 
  -2 -15   2        7.17       76.47     84.31 o 
  -1 -15   2        0.46      -66.24     81.60 o 
   0 -15   2      485.13      514.15     78.45 o 
   1 -15   2       31.99      -31.72     61.49 o 
   2 -15   2       18.26       58.38     73.12 o 
   3 -15   2      964.24      911.55    137.50 o 
   4 -15   2      228.77      422.85    107.08 o 
   5 -15   2        7.52       73.06    111.42 o 
   6 -15   2       22.09       29.42     77.80 o 
   7 -15   2      321.67      424.35     63.94 o 
  -4 -14   2        1.23      -14.40    106.02 o 
  -3 -14   2        0.08       17.92    100.43 o 
  -2 -14   2      280.71      262.18     70.91 o 
  -1 -14   2      602.73      569.84     75.41 o 
   0 -14   2      539.99      633.51    199.23 o 
   1 -14   2      179.18      243.78     65.79 o 
   2 -14   2      687.15      680.69     74.66 o 
   3 -14   2      330.98      350.40     69.66 o 
   4 -14   2       34.74      111.84     61.18 o 
   5 -14   2       64.08       81.27     87.58 o 
   6 -14   2       38.08       -4.13     56.25 o 
   7 -14   2      284.26      266.11     90.78 o 
   8 -14   2      149.94       79.40     54.53 o 
  -4 -13   2       41.81      -33.32     98.83 o 
  -3 -13   2      377.99      288.03     67.87 o 
  -2 -13   2      493.64      625.53    131.93 o 
  -1 -13   2       41.25       66.74     76.66 o 
   0 -13   2      208.99      192.24     72.45 o 
   1 -13   2       67.98      136.55     58.30 o 
   2 -13   2        0.64      -34.47     59.60 o 
   3 -13   2        0.01       -0.59     46.50 o 
   4 -13   2       61.35       45.83     65.50 o 
   5 -13   2        4.10      -23.39     51.60 o 
   6 -13   2       45.49       82.02     70.84 o 
   7 -13   2       99.41       83.49     54.34 o 
   8 -13   2     1194.82     1205.31    110.97 o 
  -5 -12   2      191.87      277.67     82.07 o 
  -4 -12   2       38.58       58.47     82.40 o 
  -3 -12   2       32.72       68.29     66.88 o 
  -2 -12   2      513.82      473.73     74.84 o 
  -1 -12   2     2632.90     2753.04    100.96 o 
   0 -12   2      256.84      356.20     72.15 o 
   1 -12   2        6.71       92.40     63.00 o 
   2 -12   2       26.62       38.79     47.67 o 
   3 -12   2       18.23       28.59     60.53 o 
   4 -12   2      497.32      667.37     78.66 o 
   5 -12   2      293.03      332.54     69.03 o 
   6 -12   2       24.77      -45.86     94.82 o 
   7 -12   2      129.30      132.34     52.79 o 
   8 -12   2      240.84      397.24     66.63 o 
   9 -12   2        7.64        1.67     50.12 o 
  -6 -11   2        9.97       33.76     69.29 o 
  -5 -11   2       90.76       72.12     89.86 o 
  -4 -11   2       57.72      107.29     92.09 o 
  -3 -11   2      457.84      381.71     58.41 o 
  -2 -11   2     1004.47      848.18     77.68 o 
  -1 -11   2      420.67      518.76     81.78 o 
   0 -11   2      136.47       74.99     57.61 o 
   1 -11   2       50.47        5.01     60.28 o 
   2 -11   2      913.97      789.58     63.99 o 
   3 -11   2      382.15      278.74     65.36 o 
   4 -11   2        0.26       31.50     59.22 o 
   5 -11   2     2052.41     1790.05     95.79 o 
   6 -11   2     1775.24     1783.33    273.21 o 
   7 -11   2       30.93       15.51     37.26 o 
   8 -11   2      119.45      151.20     49.09 o 
   9 -11   2        1.24      -50.52     46.65 o 
  -7 -10   2      209.62      107.97     93.71 o 
  -6 -10   2        2.40      -50.47     82.12 o 
  -5 -10   2       11.82       -0.68     57.12 o 
  -4 -10   2      845.72     1008.18     83.00 o 
  -3 -10   2      760.07      640.38     72.66 o 
  -2 -10   2        7.91       79.60     73.51 o 
  -1 -10   2       16.17       31.83     56.10 o 
   0 -10   2       32.79       45.20     42.15 o 
   1 -10   2      559.64      672.37     96.38 o 
   2 -10   2      585.20      555.18     63.58 o 
   3 -10   2       27.75       60.68     42.54 o 
   4 -10   2     2836.71     2762.03    165.97 o 
   5 -10   2      405.72      304.84     51.61 o 
   6 -10   2       48.43       90.18     39.68 o 
   7 -10   2        0.02       22.24     34.42 o 
   8 -10   2       56.90       62.94     39.54 o 
   9 -10   2       13.14      116.16     81.93 o 
  10 -10   2        0.84       47.30     66.31 o 
  -7  -9   2      323.41      403.91     98.39 o 
  -6  -9   2      341.30      497.95     93.93 o 
  -5  -9   2        5.99       -6.29     50.95 o 
  -4  -9   2      618.60      648.35     58.30 o 
  -3  -9   2      224.39      307.06     49.84 o 
  -2  -9   2       58.66      138.06    101.51 o 
  -1  -9   2      172.60       87.38     47.34 o 
   0  -9   2      552.63      496.31     78.50 o 
   1  -9   2      287.44      372.89    133.04 o 
   2  -9   2      413.60      456.64     44.71 o 
   3  -9   2     2695.46     2720.19     82.02 o 
   4  -9   2     1806.24     1405.03     65.27 o 
   5  -9   2        7.22       32.60     48.57 o 
   6  -9   2       23.49       73.25     33.21 o 
   7  -9   2      257.25      336.45     49.62 o 
   8  -9   2       38.60       44.52     45.48 o 
   9  -9   2     1005.45      963.26     67.13 o 
  10  -9   2       78.43       57.87     56.45 o 
  -8  -8   2        1.38      -28.32     58.55 o 
  -7  -8   2      988.59      864.42    106.63 o 
  -6  -8   2       83.93      131.59    120.11 o 
  -5  -8   2       11.61      -11.94     69.14 o 
  -4  -8   2        2.22        5.30     66.63 o 
  -3  -8   2       12.39       44.23     60.84 o 
  -2  -8   2      566.17      597.08     57.84 o 
  -1  -8   2     1027.73      980.02     86.07 o 
   0  -8   2       77.59       34.67     38.86 o 
   1  -8   2     2425.57     2218.32     74.62 o 
   2  -8   2     7631.20     7846.70    159.20 o 
   3  -8   2     2144.70     2203.54    108.75 o 
   4  -8   2        9.16       93.05     70.59 o 
   5  -8   2       26.58       -5.30     34.78 o 
   6  -8   2      912.09      726.31     51.33 o 
   7  -8   2     1289.20     1354.11     55.44 o 
   8  -8   2      645.19      621.79     60.41 o 
   9  -8   2      217.01      477.91    172.76 o 
  10  -8   2      640.83      785.32    123.93 o 
  -8  -7   2      256.29      262.35    129.70 o 
  -7  -7   2     2460.27     2360.06    195.55 o 
  -6  -7   2     1078.59     1157.69     97.61 o 
  -5  -7   2        0.11       30.94     47.13 o 
  -4  -7   2      148.61      110.04     39.54 o 
  -3  -7   2      662.39      688.31     74.47 o 
  -2  -7   2      880.45     1310.28     60.02 o 
  -1  -7   2       42.32       13.19     33.34 o 
   0  -7   2     3857.39     3331.41    101.68 o 
   1  -7   2     2365.84     2560.96    104.68 o 
   2  -7   2     3947.20     4165.19    122.51 o 
   3  -7   2      516.17      705.18     40.97 o 
   4  -7   2      186.76      223.85     43.09 o 
   5  -7   2      178.77      264.60     64.44 o 
   6  -7   2      656.00      509.10     35.36 o 
   7  -7   2       42.78       54.28     31.33 o 
   8  -7   2     1409.15     1486.40     75.77 o 
   9  -7   2      500.42      510.24     97.84 o 
  10  -7   2        2.67      -18.35     32.94 o 
  -8  -6   2      629.00      376.55    128.96 o 
  -7  -6   2      135.43      247.47     46.04 o 
  -6  -6   2       18.18        7.13     55.49 o 
  -5  -6   2       51.20      103.96     56.38 o 
  -4  -6   2      811.97      761.38     50.31 o 
  -3  -6   2     2023.02     2393.59     63.59 o 
  -2  -6   2       61.13       19.20     60.78 o 
  -1  -6   2     5349.79     4964.56     93.32 o 
   0  -6   2      754.38      595.40     45.46 o 
   1  -6   2      511.28      427.27     33.25 o 
   2  -6   2      893.28      836.75     51.03 o 
   3  -6   2      128.95      265.16     32.18 o 
   4  -6   2      358.92      442.75     45.48 o 
   5  -6   2      538.86      659.20     37.82 o 
   6  -6   2      498.50      448.72     35.04 o 
   7  -6   2     5157.44     5347.82    237.95 o 
   8  -6   2       90.11      130.41     36.96 o 
   9  -6   2       30.82       69.46     38.14 o 
  -9  -5   2      130.95      160.18     47.73 o 
  -8  -5   2      353.48      297.61     38.15 o 
  -7  -5   2      231.61      223.40     39.00 o 
  -6  -5   2        6.33       11.92     50.81 o 
  -5  -5   2        1.75       -1.78     43.79 o 
  -4  -5   2       41.81       43.87     35.25 o 
  -3  -5   2     1763.38     1724.21     58.18 o 
  -2  -5   2     3387.10     2710.26     84.79 o 
  -1  -5   2      303.28      268.76     48.52 o 
   0  -5   2      850.10      746.04     98.50 o 
   1  -5   2      115.45      209.38     27.46 o 
   2  -5   2     1802.41     1738.29     84.24 o 
   3  -5   2       31.18       37.17     31.54 o 
   4  -5   2      291.64      449.92     58.66 o 
   5  -5   2     3898.12     3073.21     74.73 o 
   6  -5   2     7879.12     8172.32    154.15 o 
   7  -5   2       47.66       32.83     24.51 o 
   8  -5   2        0.07      -38.10     25.40 o 
   9  -5   2       10.29       55.45     29.40 o 
  -9  -4   2        0.01       23.99     40.93 o 
  -8  -4   2        5.19       -6.99     28.25 o 
  -7  -4   2      110.35       78.98     33.60 o 
  -6  -4   2       23.30       11.28     34.15 o 
  -5  -4   2      310.68      272.43     53.59 o 
  -4  -4   2     1843.28     2099.22    111.31 o 
  -3  -4   2     5281.50     5384.51    138.17 o 
  -2  -4   2      487.31      500.42     45.32 o 
  -1  -4   2      292.18      243.40     25.84 o 
   0  -4   2     1050.08     1126.90     74.88 o 
   1  -4   2      441.61      213.02     26.04 o 
   2  -4   2     1409.24     1538.64     51.04 o 
   3  -4   2     1617.89     1815.27     48.81 o 
   4  -4   2     6232.91     5769.50     80.09 o 
   5  -4   2     6307.97     6150.07    165.52 o 
   6  -4   2        1.18       15.80     25.49 o 
   7  -4   2      799.63      615.27     48.77 o 
   8  -4   2        0.86       -6.34     39.39 o 
  -9  -3   2        9.74       16.07     41.29 o 
  -8  -3   2      574.99      452.98     40.51 o 
  -7  -3   2        8.83       24.09     33.69 o 
  -6  -3   2      853.13      952.59    130.03 o 
  -5  -3   2     2829.51     2739.32     92.04 o 
  -4  -3   2     4585.31     4835.78    126.58 o 
  -3  -3   2      380.66      472.15     47.69 o 
  -2  -3   2       19.14       10.79     21.66 o 
  -1  -3   2        1.67      110.45     23.52 o 
   0  -3   2      501.38     1291.61     31.07 o 
   1  -3   2     1359.81     1197.79     33.09 o 
   2  -3   2        8.40      -11.39     25.24 o 
   3  -3   2       97.85       99.96     15.43 o 
   4  -3   2     1771.42     1932.76     39.79 o 
   5  -3   2       69.50       55.38     21.15 o 
   6  -3   2       14.57      -19.70     22.64 o 
   7  -3   2      267.96      349.20     65.18 o 
   8  -3   2      303.75      348.53     71.87 o 
  10  -3   2      544.48      618.96    104.18 o 
 -10  -2   2        0.04        9.47     42.39 o 
  -9  -2   2      243.21      152.64     40.85 o 
  -8  -2   2      134.94      176.28     33.49 o 
  -7  -2   2      440.19      599.64     40.45 o 
  -6  -2   2     1614.90     1386.38     42.56 o 
  -5  -2   2     1294.68     1343.10     47.57 o 
  -4  -2   2     5212.79     5135.91    140.12 o 
  -3  -2   2      457.40      280.68     31.20 o 
  -2  -2   2       21.32       70.46     30.14 o 
  -1  -2   2     1565.64      464.90     41.84 o 
   0  -2   2    18956.26    10907.37    174.27 o 
   1  -2   2     4928.64     3971.89     69.19 o 
   2  -2   2     2368.44     1930.63     62.95 o 
   3  -2   2      174.24      279.53     41.20 o 
   4  -2   2      428.08      499.02     31.85 o 
   5  -2   2      498.57      510.40     32.20 o 
   7  -2   2       77.30      101.73     57.72 o 
   8  -2   2        5.12      -78.78     62.95 o 
  10  -2   2      508.54      540.54     81.51 o 
 -10  -1   2        5.15        0.85     40.60 o 
  -9  -1   2       94.32       97.50     37.74 o 
  -8  -1   2      743.98      812.52     81.44 o 
  -7  -1   2      298.05      379.78     38.57 o 
  -6  -1   2      375.34      453.01     34.76 o 
  -5  -1   2      287.43      304.96     29.41 o 
  -4  -1   2      716.75      761.15     23.23 o 
  -3  -1   2     2677.50     2758.93     54.75 o 
  -2  -1   2    23638.46    26576.88    458.17 o 
  -1  -1   2      988.46     1741.23     91.59 o 
   1  -1   2       27.07      366.72     20.97 o 
   2  -1   2    16267.60    15169.10    172.64 o 
   3  -1   2      189.82      300.16     24.53 o 
   4  -1   2        0.25      -23.91     18.53 o 
   5  -1   2     1430.87     1701.94     46.85 o 
   6  -1   2     1510.73     1414.99     57.49 o 
   7  -1   2      105.17       85.37     33.59 o 
   8  -1   2     1248.86      700.42    561.02 o 
   9  -1   2      771.98      957.34     73.27 o 
  10  -1   2        0.15       73.10    114.43 o 
 -10   0   2       15.38       50.44     52.26 o 
  -9   0   2      179.31      172.76     37.97 o 
  -8   0   2     1617.93     1438.31     65.95 o 
  -7   0   2     1935.78     1950.65    108.41 o 
  -6   0   2      235.85      286.66     69.25 o 
  -5   0   2        0.19      -12.70     18.03 o 
  -4   0   2     4242.19     3901.03     79.57 o 
  -3   0   2        8.39       16.67     16.32 o 
  -2   0   2    26181.53    26175.39    295.98 o 
   2   0   2      101.03      118.90     73.93 o 
   3   0   2      147.02      104.43     16.82 o 
   4   0   2      991.22     1099.97     38.16 o 
   5   0   2      217.36      191.19     27.47 o 
   6   0   2        1.44        2.90     23.35 o 
   7   0   2     1214.45     1183.85     71.69 o 
   8   0   2       84.15      100.40     35.88 o 
   9   0   2       35.36       10.26     20.20 o 
  10   0   2       28.80       69.17     71.80 o 
 -10   1   2       30.60        1.78     61.95 o 
  -9   1   2      702.19      640.74     39.27 o 
  -8   1   2      583.14      582.53     45.76 o 
  -7   1   2      250.92      239.11     71.70 o 
  -6   1   2        1.00       14.27     27.09 o 
  -5   1   2      106.02      101.39     22.48 o 
  -4   1   2     3048.69     3055.25     39.35 o 
  -3   1   2      566.06      610.60     17.93 o 
  -2   1   2       22.49       18.86      9.36 o 
  -1   1   2     7838.20     8214.33     73.85 o 
   1   1   2      555.72     1399.94     53.20 o 
   2   1   2      323.71       63.85     32.87 o 
   3   1   2       49.25       53.71     34.54 o 
   4   1   2     3673.33     3801.50     85.57 o 
   5   1   2     1713.63     1645.64     54.27 o 
   6   1   2      588.15      600.01     44.70 o 
   7   1   2      955.19      950.97     61.72 o 
   8   1   2       51.07       38.24     22.19 o 
   9   1   2       32.21       -3.03     29.03 o 
 -10   2   2      409.88       -8.69     40.67 o 
  -9   2   2      488.02      504.22     43.53 o 
  -8   2   2      166.26      214.92     38.40 o 
  -7   2   2       29.67       13.49     21.78 o 
  -6   2   2        1.84        3.88     22.00 o 
  -5   2   2      661.53      780.89     22.45 o 
  -4   2   2      422.55      298.47     22.15 o 
  -3   2   2       44.92       75.18     18.59 o 
  -2   2   2     5865.12     5620.59     63.35 o 
  -1   2   2     3720.29     3964.54     57.32 o 
   0   2   2        3.41       43.56     16.10 o 
   1   2   2      245.69      497.85    150.48 o 
   2   2   2        2.35        3.65     44.46 o 
   3   2   2       42.58        5.79     32.20 o 
   4   2   2       73.00       -4.57     37.55 o 
   5   2   2     2229.76     2351.04    146.13 o 
   6   2   2      377.69      364.84     32.19 o 
   7   2   2        1.23       18.39     27.48 o 
   8   2   2        7.82       25.07     33.70 o 
   9   2   2      155.00      158.53     89.13 o 
 -10   3   2        0.41      -29.42     62.95 o 
  -9   3   2       27.01       53.48     57.16 o 
  -8   3   2       18.18       28.91     26.72 o 
  -7   3   2       10.44       16.17     19.09 o 
  -6   3   2       11.17       53.19     19.82 o 
  -5   3   2      332.29      304.63     36.80 o 
  -4   3   2     1161.39      731.07     28.80 o 
  -3   3   2      206.34      251.79     32.22 o 
  -2   3   2      959.49      975.21     45.66 o 
  -1   3   2      583.94      389.63     32.70 o 
   0   3   2     2476.01     1790.97     63.01 o 
   1   3   2        1.03       26.36     28.48 o 
   2   3   2      786.41      650.60     53.87 o 
   3   3   2    11106.38    10723.51    254.94 o 
   4   3   2      707.10      516.34     91.81 o 
   5   3   2       89.45      104.18     53.04 o 
   6   3   2        0.72       11.35     22.32 o 
   7   3   2       54.60       17.14     22.03 o 
   8   3   2        0.27       13.48     42.91 o 
   9   3   2       26.46       39.11     57.87 o 
 -10   4   2       71.42       52.93     67.52 o 
  -9   4   2       64.67       99.90     46.22 o 
  -8   4   2      255.94      220.94     54.39 o 
  -7   4   2      172.90      144.95     31.95 o 
  -6   4   2     2979.11     3002.82     68.31 o 
  -5   4   2     9248.76     8882.46    135.59 o 
  -4   4   2        8.27       19.63     18.84 o 
  -3   4   2      193.96      141.26     21.35 o 
  -2   4   2     1012.52     1060.43     36.52 o 
  -1   4   2    13300.75    14542.75    232.05 o 
   0   4   2     6125.56     5249.65    171.37 o 
   1   4   2      311.04      244.62     37.35 o 
   2   4   2      441.01      295.16     52.65 o 
   3   4   2      853.49      718.69    129.42 o 
   4   4   2       24.67       -7.58     78.89 o 
   5   4   2        2.18      -51.25     55.82 o 
   6   4   2        9.80      152.54     69.42 o 
   7   4   2       29.80       65.85     34.93 o 
   8   4   2       84.74       81.14     46.92 o 
   9   4   2       23.82       46.29     76.34 o 
 -10   5   2      182.24      240.14    118.22 o 
  -9   5   2       14.75      -15.14     38.56 o 
  -8   5   2      308.52      341.61     34.87 o 
  -7   5   2     1413.58     1619.08     58.46 o 
  -6   5   2       33.73        5.39     37.47 o 
  -5   5   2      270.72      404.62     47.03 o 
  -4   5   2       14.98       50.19     26.88 o 
  -3   5   2        5.15       10.55     20.79 o 
  -2   5   2      957.82      679.09     41.90 o 
  -1   5   2     3473.02     3707.96     86.21 o 
   0   5   2    11082.35    11340.96    262.29 o 
   1   5   2     4262.19     3568.99     76.98 o 
   2   5   2     1816.53     1729.72     55.34 o 
   3   5   2      270.87      242.60     37.96 o 
   4   5   2      333.16      384.67     45.71 o 
   5   5   2       17.88       -9.58     97.72 o 
   6   5   2      531.96      511.43     85.02 o 
   7   5   2      518.99      577.37     58.93 o 
   8   5   2      815.95      904.09     62.19 o 
 -10   6   2      155.57      127.85     45.02 o 
  -9   6   2      882.47      780.20     50.57 o 
  -8   6   2      178.88      164.18     38.30 o 
  -7   6   2       64.09       55.53     36.86 o 
  -6   6   2     1301.55     1198.84     48.58 o 
  -5   6   2        1.66        9.53     22.06 o 
  -4   6   2       17.87       35.03     24.70 o 
  -3   6   2       33.35       35.64     32.67 o 
  -2   6   2       49.56      184.96     33.43 o 
  -1   6   2    22241.03    22891.31    378.10 o 
   0   6   2     6543.57     6407.90    145.45 o 
   1   6   2       25.85       -5.27     34.58 o 
   2   6   2     2887.41     2917.19     87.59 o 
   3   6   2      365.75      330.83     44.06 o 
   4   6   2      428.03      377.15     50.44 o 
   5   6   2      604.09      674.78    140.28 o 
   6   6   2      451.22      460.40     87.13 o 
   7   6   2      678.38      815.51    109.75 o 
   8   6   2      223.71      230.29     72.01 o 
 -10   7   2       90.35       48.09     50.19 o 
  -9   7   2     1979.27     1798.51     68.59 o 
  -8   7   2       57.08      142.94     39.96 o 
  -7   7   2       82.16      113.95     39.67 o 
  -6   7   2      293.78      301.85     45.15 o 
  -5   7   2        3.07       53.33     29.74 o 
  -4   7   2       35.45       78.46     28.89 o 
  -3   7   2      505.40      589.11     47.85 o 
  -2   7   2       47.69      113.22     39.23 o 
  -1   7   2       66.12       77.33     40.73 o 
   0   7   2     2241.76     2180.06     78.10 o 
   1   7   2        0.42      -10.83     53.15 o 
   2   7   2        0.24       36.47     39.70 o 
   3   7   2        0.49      -25.26     39.95 o 
   4   7   2      134.44       79.83     97.11 o 
   5   7   2      744.32      780.97     93.82 o 
   6   7   2      872.29      697.29    102.06 o 
   7   7   2      421.65      362.79     98.83 o 
 -10   8   2     1399.10     1632.94    106.70 o 
  -9   8   2      388.91      410.93     51.61 o 
  -8   8   2      201.01      304.71     39.07 o 
  -7   8   2       28.34       43.08     40.92 o 
  -6   8   2      384.37      412.37     83.07 o 
  -5   8   2        2.18        9.19     35.04 o 
  -4   8   2        7.24      -22.57     33.40 o 
  -3   8   2       22.00       51.48     54.37 o 
  -2   8   2    18873.19    18876.32    324.96 o 
  -1   8   2      499.18      608.42     48.44 o 
   0   8   2       67.47       96.25     38.53 o 
   1   8   2        1.50       90.85     51.47 o 
   2   8   2      131.59      148.14     48.48 o 
   3   8   2       82.82       84.74     46.02 o 
   4   8   2       30.21       86.16     57.03 o 
   5   8   2       14.62       25.40     75.99 o 
   6   8   2       92.91      135.60     88.47 o 
   7   8   2       22.37      287.70    103.18 o 
 -10   9   2        0.36      -36.04     41.59 o 
  -9   9   2       18.19       36.31     53.19 o 
  -8   9   2        3.25       57.38     40.45 o 
  -7   9   2      248.11      253.75     51.41 o 
  -6   9   2      339.25      304.98     43.92 o 
  -5   9   2      240.30      217.38     47.71 o 
  -4   9   2      200.98      286.75     73.39 o 
  -3   9   2     2553.59     2054.52     73.67 o 
  -2   9   2     2848.82     2796.07     98.51 o 
  -1   9   2      130.19      185.82     46.36 o 
   0   9   2       22.56       69.68     42.58 o 
   1   9   2       71.04      -20.11     71.30 o 
   2   9   2     1055.02     1194.45     84.48 o 
   3   9   2       23.32       -0.51     74.21 o 
   4   9   2       91.59      105.35     55.51 o 
   5   9   2        0.53        0.32     78.66 o 
   6   9   2       98.77      140.51    157.11 o 
 -10  10   2       44.44       65.32     51.35 o 
  -9  10   2        3.54       26.36     45.12 o 
  -8  10   2       88.61      128.80     47.46 o 
  -7  10   2       81.07       78.68     43.10 o 
  -6  10   2     1515.51     1494.38     81.34 o 
  -5  10   2     1666.47     1408.24    202.26 o 
  -4  10   2      574.61      530.15     63.52 o 
  -3  10   2        0.24      -46.28     52.15 o 
  -2  10   2       52.18      149.35     47.63 o 
  -1  10   2      224.26      146.56     77.71 o 
   0  10   2      236.26      107.03     75.60 o 
   1  10   2        9.76       10.40     57.22 o 
   2  10   2     1317.10     1028.79     75.87 o 
   3  10   2      265.30      162.07     93.23 o 
   4  10   2      175.22      168.89    129.53 o 
   5  10   2       10.28       54.91     70.23 o 
   6  10   2        9.13       60.39     94.26 o 
  -9  11   2        0.09      -56.65     49.88 o 
  -8  11   2      637.43      522.48     59.10 o 
  -7  11   2     2580.52     2230.21     85.08 o 
  -6  11   2      509.78      535.91     55.78 o 
  -5  11   2        0.47      -49.78     46.61 o 
  -4  11   2      261.95      375.88    124.57 o 
  -3  11   2      268.83      388.47     80.84 o 
  -2  11   2       44.16        1.84     55.38 o 
  -1  11   2      497.72      459.70     63.79 o 
   0  11   2       36.03       99.49     88.34 o 
   1  11   2     2022.80     1897.10    169.75 o 
   2  11   2        1.80      -16.97     99.89 o 
   3  11   2      499.82      503.16    108.92 o 
   4  11   2       59.21       -3.23     76.94 o 
   5  11   2        2.27       64.61     64.96 o 
  -9  12   2        6.23        8.04     44.11 o 
  -8  12   2      268.22      244.06     67.52 o 
  -7  12   2       52.44       54.37     76.32 o 
  -6  12   2      419.94      461.18     53.11 o 
  -5  12   2      171.19      179.61     69.16 o 
  -4  12   2       25.88      -29.80     82.45 o 
  -3  12   2        5.95       -3.76    104.18 o 
  -2  12   2      435.42      512.04     65.16 o 
  -1  12   2      372.64      337.22    109.97 o 
   0  12   2     1260.55      959.18     93.22 o 
   1  12   2      724.19      739.43     74.55 o 
   2  12   2       67.51       38.43     70.98 o 
   3  12   2      167.53      127.63    109.12 o 
   4  12   2       30.37       24.13     80.17 o 
  -8  13   2       70.50       54.76     55.92 o 
  -7  13   2      125.41       97.04     50.39 o 
  -6  13   2       63.85       78.13     63.24 o 
  -5  13   2        3.54       24.82    100.89 o 
  -4  13   2       44.15       39.61     54.36 o 
  -3  13   2      344.52      223.96     77.46 o 
  -2  13   2     1629.93     1683.73    166.86 o 
  -1  13   2     1253.84     1255.69     85.65 o 
   0  13   2       19.66      -26.85     56.92 o 
   1  13   2      711.58      693.60     95.27 o 
   2  13   2      231.49      305.91     75.39 o 
   3  13   2        4.24       46.05     80.65 o 
  -8  14   2        5.48      -40.96     52.21 o 
  -7  14   2       25.06       98.94     69.31 o 
  -6  14   2       10.11      -81.92     58.92 o 
  -5  14   2        0.36       -1.74     56.61 o 
  -4  14   2      102.33       42.69     62.14 o 
  -3  14   2      306.58      256.90     69.18 o 
  -2  14   2      204.79      233.46     82.30 o 
  -1  14   2        5.99       19.16     74.48 o 
   0  14   2      295.61      237.50     73.84 o 
   1  14   2      117.62      119.05     73.69 o 
   2  14   2        9.42       15.32    139.50 o 
  -7  15   2       17.17      337.69    234.52 o 
  -6  15   2       36.35      -32.77     62.55 o 
  -5  15   2       60.44      -52.48     88.30 o 
  -4  15   2      439.09      589.84     83.39 o 
  -3  15   2      395.67      464.21     91.26 o 
  -2  15   2        4.77      -32.30    101.56 o 
  -1  15   2       10.03      -11.79     61.93 o 
   0  15   2        0.82      -20.77     80.32 o 
   1  15   2       22.65       20.72     84.55 o 
  -5  16   2      187.02      409.93    219.56 o 
  -4  16   2       83.72        9.72    106.47 o 
  -3  16   2       39.66       46.47     88.86 o 
  -2  16   2        4.48       97.81     72.92 o 
  -1  16   2        0.63       -9.25     67.68 o 
   1 -17   3      369.30      375.49     86.19 o 
   2 -17   3       69.37      243.44     82.44 o 
   3 -17   3        0.83      -54.07     97.61 o 
   4 -17   3        0.01        2.89     84.14 o 
  -1 -16   3        0.50       -6.39     62.12 o 
   0 -16   3      419.97      571.61     81.46 o 
   1 -16   3       26.34      187.06     86.56 o 
   2 -16   3       75.98       -6.36    103.96 o 
   3 -16   3       61.47        9.80    102.38 o 
   4 -16   3      354.60      409.17    102.12 o 
   5 -16   3      467.88      549.31     85.28 o 
   6 -16   3        0.19      197.75    197.78 o 
  -3 -15   3        4.42       21.40     81.34 o 
  -2 -15   3      248.58      213.13    136.33 o 
  -1 -15   3      403.10      425.81    101.95 o 
   0 -15   3      423.22      433.55    175.49 o 
   1 -15   3        1.07      -40.66    119.17 o 
   2 -15   3        8.89       87.73     79.68 o 
   3 -15   3      575.41      432.78     97.56 o 
   4 -15   3      106.02       84.85    102.96 o 
   5 -15   3      173.13      225.55     71.06 o 
   6 -15   3        2.24       82.83     81.50 o 
   7 -15   3      351.66      255.27     85.33 o 
  -4 -14   3      521.24      469.73    128.56 o 
  -3 -14   3      185.04      224.38     95.66 o 
  -2 -14   3      795.74      949.14    181.34 o 
  -1 -14   3      237.29      295.27    167.14 o 
   0 -14   3        8.26       50.14    107.02 o 
   1 -14   3       57.32      104.05     58.43 o 
   2 -14   3      194.14      221.27    100.89 o 
   3 -14   3      416.08      305.05    111.36 o 
   4 -14   3       15.92       63.53     70.39 o 
   5 -14   3      466.86      556.33     99.67 o 
   6 -14   3      142.59      171.27     67.50 o 
   7 -14   3       77.71       30.16     56.07 o 
   8 -14   3       90.33      162.07     70.78 o 
  -5 -13   3      462.20      374.33    122.64 o 
  -4 -13   3       94.18       87.07     61.82 o 
  -3 -13   3      203.05      404.72    146.91 o 
  -2 -13   3       67.43       31.11     66.24 o 
  -1 -13   3      206.32      313.72     95.49 o 
   0 -13   3       29.22       -2.20     45.77 o 
   1 -13   3       48.69      105.73     55.01 o 
   2 -13   3        0.72      -19.50     68.64 o 
   3 -13   3       63.00       86.38     90.81 o 
   4 -13   3      833.37      842.73    139.78 o 
   5 -13   3       29.53       18.17     87.52 o 
   6 -13   3        0.90       41.78     70.35 o 
   7 -13   3        2.67       37.25     51.19 o 
   8 -13   3      269.35      386.21     57.83 o 
  -5 -12   3      683.19      675.31    151.03 o 
  -4 -12   3        1.67       42.10     63.92 o 
  -3 -12   3        9.25      -40.75     52.47 o 
  -2 -12   3      145.01      183.81     56.48 o 
  -1 -12   3     2448.30     2168.84    196.16 o 
   0 -12   3      443.38      506.52     60.57 o 
   1 -12   3       25.99        7.54     61.62 o 
   2 -12   3     1545.19     1407.31    118.39 o 
   3 -12   3      821.25      780.59    120.84 o 
   4 -12   3      853.16      880.32     74.15 o 
   5 -12   3        9.81      -63.06     64.27 o 
   6 -12   3      104.93      107.93     56.74 o 
   7 -12   3       65.35       70.24     47.70 o 
   8 -12   3       32.18       79.69     61.72 o 
   9 -12   3       52.34       38.83     49.26 o 
  -6 -11   3        4.43       17.49     54.36 o 
  -5 -11   3        3.29       16.68     50.95 o 
  -4 -11   3        0.17      -10.71     47.32 o 
  -3 -11   3        4.75       52.25     56.71 o 
  -2 -11   3        1.84       97.21     58.59 o 
  -1 -11   3        8.90       -5.20     67.42 o 
   0 -11   3     2277.84     1769.98     79.80 o 
   1 -11   3     1285.09     1190.54     68.27 o 
   2 -11   3     1117.92      950.24     93.04 o 
   3 -11   3       48.15       41.81     44.87 o 
   4 -11   3      158.23      168.52     63.19 o 
   5 -11   3      125.44      199.21     54.16 o 
   6 -11   3      650.50      858.97    228.53 o 
   7 -11   3        0.70       13.48     44.77 o 
   8 -11   3      777.18      904.34     61.46 o 
   9 -11   3       69.76      -19.88     41.39 o 
  -7 -10   3      588.06      761.36    112.65 o 
  -6 -10   3        7.00       10.72     49.78 o 
  -5 -10   3        0.40       20.30     55.01 o 
  -4 -10   3      138.23      316.96    170.76 o 
  -3 -10   3     1361.47     1389.79     70.94 o 
  -2 -10   3      828.17      758.24     59.12 o 
  -1 -10   3      230.21      192.34     45.50 o 
   0 -10   3      773.91      639.44     86.07 o 
   1 -10   3     1114.58     1103.37     71.29 o 
   2 -10   3      144.65      132.32     78.72 o 
   3 -10   3        4.88       30.99     49.05 o 
   4 -10   3      522.29      506.05     53.56 o 
   5 -10   3       52.65       62.19     53.24 o 
   6 -10   3       31.90        4.08     34.81 o 
   7 -10   3     1127.27     1156.30     55.32 o 
   8 -10   3       11.19        5.26     39.94 o 
   9 -10   3      284.88      404.02    151.33 o 
  -7  -9   3       12.39       35.88    125.24 o 
  -6  -9   3        6.25       38.44    118.78 o 
  -5  -9   3       20.53       39.66     44.00 o 
  -4  -9   3      586.29      808.65     90.37 o 
  -3  -9   3      113.50      153.09     53.34 o 
  -2  -9   3       24.82       79.23     47.66 o 
  -1  -9   3     1318.30     1024.24     90.36 o 
   0  -9   3     1266.12     1343.58     68.28 o 
   1  -9   3       39.59       14.28     32.82 o 
   2  -9   3       49.94       66.54     37.52 o 
   3  -9   3     1778.94     1651.96     76.00 o 
   4  -9   3     1240.39     1261.82     73.73 o 
   5  -9   3       10.71       -5.27     58.89 o 
   6  -9   3      859.59      800.52     55.46 o 
   7  -9   3     2662.81     2736.87     73.38 o 
   8  -9   3       40.50       46.44     49.11 o 
   9  -9   3      313.59      197.37     58.14 o 
  10  -9   3       54.58       81.66     54.24 o 
  -8  -8   3       50.00       99.82     75.73 o 
  -7  -8   3        3.18      -27.30    114.99 o 
  -6  -8   3      632.10      759.13     93.71 o 
  -5  -8   3      317.85      318.19     68.25 o 
  -4  -8   3      609.22      584.54     50.15 o 
  -3  -8   3     3547.65     3004.37    181.45 o 
  -2  -8   3     9590.29     9341.32    285.41 o 
  -1  -8   3     1419.72     1567.71     83.72 o 
   0  -8   3        9.29       82.52     53.98 o 
   1  -8   3       21.87      -14.43     29.32 o 
   2  -8   3     1816.65     1861.81     70.14 o 
   3  -8   3     4151.59     4632.83    112.90 o 
   4  -8   3        6.40       25.56     41.67 o 
   5  -8   3        4.09      -48.12     38.58 o 
   6  -8   3     1128.11     1064.32     58.46 o 
   7  -8   3      331.10      398.01     50.69 o 
   8  -8   3      108.48      148.99     79.02 o 
   9  -8   3       86.52       59.53     35.03 o 
  10  -8   3      251.59      233.46     62.16 o 
  -8  -7   3        8.73       37.66     46.46 o 
  -7  -7   3      509.07      581.18     86.35 o 
  -6  -7   3      694.38      754.23     83.01 o 
  -5  -7   3      155.71      220.87     69.53 o 
  -4  -7   3     2052.95     1974.57     66.54 o 
  -3  -7   3     2891.41     2873.46     75.76 o 
  -2  -7   3      475.75      400.03     45.05 o 
  -1  -7   3       13.23       63.24     43.85 o 
   0  -7   3     1069.11     1078.91     52.72 o 
   1  -7   3     5584.39     5051.31     97.22 o 
   2  -7   3     3466.92     3615.96     81.11 o 
   3  -7   3      422.92      723.41    156.55 o 
   4  -7   3     1372.52     1232.75     66.41 o 
   5  -7   3     2152.31     2167.31     74.37 o 
   6  -7   3      100.71      142.56     36.00 o 
   7  -7   3        2.06       -0.47     27.51 o 
   8  -7   3       11.52      -27.00     28.28 o 
   9  -7   3      688.18      718.84     89.52 o 
  10  -7   3       19.83       10.93     41.54 o 
  -9  -6   3       12.23        5.48     37.39 o 
  -8  -6   3      204.93      161.25     43.93 o 
  -7  -6   3       90.52      126.64     39.25 o 
  -6  -6   3      188.40      274.66     61.95 o 
  -5  -6   3     1100.47     1247.83    126.58 o 
  -4  -6   3      173.91      177.08     42.41 o 
  -3  -6   3       11.11      -10.28     42.44 o 
  -2  -6   3       41.76        3.82     23.85 o 
  -1  -6   3       10.23      -18.16     33.87 o 
   0  -6   3       41.72       25.37     29.40 o 
   1  -6   3      348.07      398.73     34.18 o 
   2  -6   3     9773.98     8956.16    197.33 o 
   3  -6   3     8670.76     8213.25    143.57 o 
   4  -6   3     1681.19     1711.23    223.52 o 
   5  -6   3       69.00       64.50     28.26 o 
   6  -6   3       25.21       29.15     25.39 o 
   7  -6   3      571.95      480.53     68.19 o 
   8  -6   3       91.27      201.42    140.17 o 
   9  -6   3      239.43      227.85     36.66 o 
  10  -6   3      303.70      299.28     97.38 o 
  -9  -5   3       72.46      -42.84     42.43 o 
  -8  -5   3      760.41      731.20     49.44 o 
  -7  -5   3      513.03      482.03     56.60 o 
  -6  -5   3        9.24       47.35     51.70 o 
  -4  -5   3       28.32       70.30     27.30 o 
  -3  -5   3       63.37       67.58     41.23 o 
  -2  -5   3       23.09       23.29     21.78 o 
  -1  -5   3      518.21      489.44     63.73 o 
   0  -5   3     1544.64     1597.32     46.16 o 
   1  -5   3     2601.57     2836.10     75.77 o 
   2  -5   3      919.08      898.96     38.47 o 
   3  -5   3        5.38       54.58     67.75 o 
   4  -5   3       35.07       34.54     34.35 o 
   5  -5   3       40.66       24.23     19.87 o 
   6  -5   3     1296.83     1293.65     46.09 o 
   7  -5   3      414.30      348.87     42.58 o 
   8  -5   3      441.77      379.73     43.61 o 
   9  -5   3      602.32      760.02     99.28 o 
  10  -5   3      542.93      762.03    109.08 o 
  -9  -4   3       10.62       22.43     37.28 o 
  -8  -4   3     1570.08     1479.82     52.55 o 
  -7  -4   3      234.20      252.05     30.41 o 
  -6  -4   3      286.87      280.15     43.65 o 
  -5  -4   3       23.02      -60.73     71.53 o 
  -4  -4   3      109.54      100.18     25.03 o 
  -3  -4   3      203.03      191.81     23.88 o 
  -2  -4   3      922.24      698.09     79.05 o 
  -1  -4   3     1767.65     1188.94     95.94 o 
   0  -4   3     1891.17     1265.87     36.85 o 
   1  -4   3     4229.17     4210.69     82.88 o 
   2  -4   3       71.94       49.95     23.71 o 
   3  -4   3      252.62      261.55     38.94 o 
   4  -4   3      155.05      234.43     41.28 o 
   5  -4   3     1699.32     1554.84     40.19 o 
   6  -4   3      112.03      154.11     22.35 o 
   7  -4   3     4609.69     4245.46    116.21 o 
   8  -4   3     1036.05      946.99     95.60 o 
   9  -4   3      179.17      275.55     87.58 o 
 -10  -3   3      228.97      144.89     62.31 o 
  -9  -3   3      872.16      886.72     61.19 o 
  -8  -3   3     2423.30     2181.30     60.16 o 
  -7  -3   3      203.44      258.33     29.67 o 
  -6  -3   3       18.57      -23.18     49.58 o 
  -5  -3   3      125.14      143.15     39.89 o 
  -4  -3   3     3847.36     3823.61    127.13 o 
  -3  -3   3      367.88      490.79     58.83 o 
  -2  -3   3     1192.31     1501.64     60.56 o 
  -1  -3   3       27.11      338.97     33.37 o 
   0  -3   3     2076.77     3124.08     52.59 o 
   1  -3   3     1310.03     1348.66     35.14 o 
   2  -3   3      109.98       32.96     26.45 o 
   3  -3   3      146.23      191.26     26.90 o 
   4  -3   3      117.94       82.30     19.81 o 
   5  -3   3      470.51      643.48     42.65 o 
   6  -3   3     1648.41     1582.69     41.65 o 
   8  -3   3      972.49      881.36     93.48 o 
   9  -3   3       12.29       19.72     69.08 o 
 -10  -2   3      356.32      202.00     51.08 o 
  -9  -2   3      298.46      292.45     68.25 o 
  -8  -2   3       52.17       46.33     30.03 o 
  -7  -2   3        1.29      -14.22     25.45 o 
  -6  -2   3      464.71      542.46     28.98 o 
  -5  -2   3     1575.08     1240.56     31.78 o 
  -4  -2   3     3033.37     3138.10     73.15 o 
  -3  -2   3     3961.03     4021.16    107.64 o 
  -2  -2   3    14098.37    11233.12    146.31 o 
  -1  -2   3     2526.34     3371.72    109.31 o 
   0  -2   3      867.87     2686.81     49.42 o 
   1  -2   3     1070.32     1483.88     57.94 o 
   2  -2   3     2034.43     1972.82     73.93 o 
   3  -2   3      216.00      144.34     25.69 o 
   4  -2   3     2742.95     2731.01    100.28 o 
   5  -2   3     4247.59     3745.17    118.00 o 
   6  -2   3     3107.82     3161.75    120.34 o 
   8  -2   3      129.49      193.77     71.98 o 
  10  -2   3      122.02      139.68     67.02 o 
 -10  -1   3        4.86       34.25     43.31 o 
  -9  -1   3       53.66       74.33     39.36 o 
  -8  -1   3       10.83       53.16     42.81 o 
  -7  -1   3     1053.52     1219.18     71.72 o 
  -6  -1   3      393.65      386.84     46.88 o 
  -5  -1   3     1897.05     1970.10     89.09 o 
  -4  -1   3    24660.84    25514.85    318.21 o 
  -3  -1   3    29795.48    27779.37    332.42 o 
  -2  -1   3     7319.85     7261.86    105.05 o 
  -1  -1   3     1642.16      703.70     37.94 o 
   1  -1   3    10673.58     7222.59    100.37 o 
   2  -1   3     2305.87     2195.47     53.54 o 
   3  -1   3     9764.62     9090.59    205.80 o 
   4  -1   3      285.60      105.44     17.38 o 
   5  -1   3     2879.41     2912.43    102.84 o 
   6  -1   3       85.82       87.68     23.18 o 
   7  -1   3        0.64       10.25     16.82 o 
   8  -1   3       42.20      107.63     49.05 o 
   9  -1   3      204.88      290.15     89.36 o 
  10  -1   3       85.97       72.32     61.95 o 
 -10   0   3        1.25       45.67     42.49 o 
  -9   0   3       17.74        3.85     30.94 o 
  -8   0   3       22.35       92.76     35.62 o 
  -7   0   3       54.58       69.81     33.90 o 
  -6   0   3      892.44      893.15     66.80 o 
  -5   0   3      113.70       31.60     23.70 o 
  -4   0   3    24946.76    25370.16    592.03 o 
  -3   0   3      124.96      156.88     17.40 o 
  -2   0   3      733.51      771.41     21.66 o 
  -1   0   3       35.85       55.77      3.92 o 
   0   0   3     3936.90     1738.07     27.11 o 
   1   0   3     4341.24     2485.97     40.56 o 
   3   0   3     2637.80     2222.28     36.21 o 
   4   0   3    10872.77    11834.51    169.17 o 
   5   0   3      214.53      147.25     14.20 o 
   6   0   3        9.64       -8.83     19.72 o 
   7   0   3       79.15       45.10     25.11 o 
   8   0   3       48.81       41.84     19.40 o 
   9   0   3        0.02       37.28     79.39 o 
  10   0   3       18.01       79.79    117.33 o 
 -10   1   3        2.75      -87.58     76.44 o 
  -9   1   3      629.15      559.54     43.76 o 
  -8   1   3        7.13      -33.65     35.60 o 
  -7   1   3      878.67     1035.67     49.76 o 
  -6   1   3      323.63      344.09     33.20 o 
  -5   1   3      782.04      650.45     26.59 o 
  -4   1   3       61.19       66.41     15.23 o 
  -3   1   3      426.81      346.75     28.67 o 
  -2   1   3      236.64      359.23     43.52 o 
  -1   1   3     6119.80     7256.73     68.45 o 
   0   1   3      503.18      368.30     17.14 o 
   1   1   3     3831.39     4263.67     91.20 o 
   2   1   3     2637.87     2508.25     79.67 o 
   3   1   3     4593.79     4650.15    150.98 o 
   4   1   3      416.66      504.24     94.99 o 
   5   1   3        1.98       -3.57     17.75 o 
   6   1   3      123.38       91.88     26.94 o 
   7   1   3      319.86      306.50     30.64 o 
   8   1   3      561.46      461.74     98.30 o 
   9   1   3      300.66      552.58     70.00 o 
 -10   2   3      288.49      249.92     53.93 o 
  -9   2   3      139.67      166.94     46.68 o 
  -8   2   3      884.59      941.45     47.74 o 
  -7   2   3      277.45      320.26     35.34 o 
  -6   2   3       57.56      104.11     30.75 o 
  -5   2   3      352.04      434.34     26.84 o 
  -4   2   3      147.91      211.10     18.18 o 
  -3   2   3       21.34        3.71     12.72 o 
  -2   2   3        6.95       13.58     13.89 o 
  -1   2   3    17879.98    15640.72    183.19 o 
   0   2   3     5321.75     4497.97     71.85 o 
   1   2   3     1787.77     2006.44     47.91 o 
   2   2   3      476.45      480.14     88.41 o 
   3   2   3       90.13       55.49     38.78 o 
   4   2   3       35.23       54.93     42.79 o 
   5   2   3        2.52      -12.01     24.41 o 
   6   2   3      471.53      371.11     33.68 o 
   7   2   3        9.81       23.08     27.50 o 
   8   2   3      816.46      886.38    139.40 o 
   9   2   3      168.21      100.20     97.38 o 
  -9   3   3      108.03      -11.03     42.23 o 
  -8   3   3       12.01       36.53     27.41 o 
  -7   3   3        7.10       52.26     31.04 o 
  -6   3   3       27.73       31.80     24.05 o 
  -5   3   3       45.77       25.29     18.56 o 
  -4   3   3      465.45      340.84     33.56 o 
  -3   3   3     2044.65     1702.10     46.15 o 
  -2   3   3     5957.81     6245.01     81.51 o 
  -1   3   3   182845.66   195938.45   4010.30 o 
   0   3   3    24255.57    26445.74    407.99 o 
   1   3   3      513.78      454.38     31.96 o 
   2   3   3     1260.94     1234.24     51.60 o 
   3   3   3       21.14       32.65     41.45 o 
   4   3   3      561.71      792.22     68.41 o 
   5   3   3      357.41      319.79     63.40 o 
   6   3   3      653.07      491.37    136.83 o 
   7   3   3     1004.08      992.56     56.65 o 
   8   3   3      359.07      346.94     40.79 o 
   9   3   3       12.65      -98.03     65.35 o 
  -9   4   3      479.23      428.42     91.03 o 
  -8   4   3      619.41      661.00     41.18 o 
  -7   4   3       26.03        0.09     55.13 o 
  -6   4   3       16.32       22.93     24.03 o 
  -5   4   3     1947.55     1997.29     60.04 o 
  -4   4   3      123.22      248.13     21.00 o 
  -3   4   3     1913.57     2319.44     70.53 o 
  -2   4   3     1886.69     1461.48     48.60 o 
  -1   4   3     3688.00     4299.21    138.67 o 
   0   4   3      866.31     1180.57     65.82 o 
   1   4   3        7.82      -22.19     32.20 o 
   2   4   3      431.58      386.10     34.79 o 
   3   4   3      339.14      274.76     36.95 o 
   4   4   3      483.69      457.06    111.09 o 
   5   4   3      835.45      934.95     85.91 o 
   6   4   3     1466.13     1378.98    105.41 o 
   7   4   3      181.87      267.30     46.75 o 
   8   4   3       76.43       45.79     35.87 o 
 -10   5   3      175.79      156.72     69.79 o 
  -9   5   3      140.53      204.33     38.98 o 
  -8   5   3        1.70      -12.63     37.30 o 
  -7   5   3       72.31       51.14     36.22 o 
  -6   5   3        2.08       25.73     35.61 o 
  -5   5   3     1468.98     1727.67     46.66 o 
  -4   5   3     2532.02     2785.03     59.70 o 
  -3   5   3      641.68      580.15     30.80 o 
  -2   5   3     1222.62     1620.21     81.56 o 
  -1   5   3     3653.15     3494.22     73.93 o 
   0   5   3      937.97     1049.62     61.39 o 
   1   5   3       68.04       72.31     37.69 o 
   2   5   3       51.34      131.99     40.19 o 
   3   5   3       46.38       38.91     34.57 o 
   4   5   3     5492.69     5806.95    245.13 o 
   5   5   3     2047.23     2131.20    119.00 o 
   6   5   3      424.87      574.50     88.47 o 
   7   5   3        0.25       32.51     42.79 o 
   8   5   3       14.96        4.09     35.58 o 
 -10   6   3        1.17       27.84     40.87 o 
  -9   6   3      123.55      142.44     40.08 o 
  -8   6   3       25.39       70.04     36.45 o 
  -7   6   3       26.35       59.72     28.67 o 
  -6   6   3     1893.66     1713.84     48.87 o 
  -5   6   3     3807.07     3420.93     64.28 o 
  -4   6   3     2338.70     2114.40     47.74 o 
  -3   6   3      339.86      320.02     38.44 o 
  -2   6   3      109.90      229.96     62.79 o 
  -1   6   3      227.97      537.14    134.82 o 
   0   6   3     1164.07     1169.41     50.03 o 
   1   6   3      439.76      435.90     39.87 o 
   2   6   3      635.35      620.36     47.53 o 
   3   6   3      685.00      596.02     51.94 o 
   4   6   3     4142.32     3930.76    121.52 o 
   5   6   3       80.35      117.44     75.88 o 
   6   6   3      187.90      604.36     94.15 o 
   7   6   3       37.99       70.87     86.80 o 
   8   6   3       25.13       -5.18     39.35 o 
 -10   7   3       21.53       35.23     49.93 o 
  -9   7   3      198.57      247.22     53.52 o 
  -8   7   3        0.27       10.33     40.29 o 
  -7   7   3       95.15      115.50     35.62 o 
  -6   7   3     1298.58     1150.49     47.26 o 
  -5   7   3      420.27      309.32     36.48 o 
  -4   7   3       52.31       82.10     26.46 o 
  -3   7   3      583.24      547.58     63.40 o 
  -2   7   3      382.76      425.80    125.46 o 
  -1   7   3      944.40     1046.33     59.52 o 
   0   7   3      290.02      291.84     50.81 o 
   1   7   3      507.91      361.36     45.09 o 
   2   7   3     4883.09     4695.01    206.13 o 
   3   7   3       11.75      -67.69     45.13 o 
   4   7   3        9.29      -83.39     55.59 o 
   5   7   3       20.26       21.62     72.65 o 
   6   7   3        0.46       -8.69     74.32 o 
   7   7   3      152.84      157.55     94.60 o 
 -10   8   3      187.41      280.94     53.74 o 
  -9   8   3      146.16      118.76     44.33 o 
  -8   8   3      246.59      301.00     39.79 o 
  -7   8   3     3407.26     3280.82     92.55 o 
  -6   8   3     4189.82     4205.61     92.43 o 
  -5   8   3      128.52      182.55     71.68 o 
  -4   8   3       72.40      111.54     51.21 o 
  -3   8   3      228.22      285.85     47.98 o 
  -2   8   3     8572.69     8563.85    178.31 o 
  -1   8   3     1748.98     2132.98     83.97 o 
   0   8   3        4.95      -39.72     70.09 o 
   1   8   3      589.21      568.08     98.78 o 
   2   8   3        3.51       23.52     72.06 o 
   3   8   3       12.17       44.31     46.25 o 
   4   8   3        8.59       19.46     59.90 o 
   5   8   3       15.06      -83.90     81.12 o 
   6   8   3        0.57      -16.04     79.78 o 
   7   8   3        6.97      -63.40    152.76 o 
 -10   9   3        0.10      -20.30     40.08 o 
  -9   9   3      218.13      140.49     55.18 o 
  -8   9   3      815.04      902.99     64.48 o 
  -7   9   3      448.11      406.99     87.07 o 
  -6   9   3        8.88       13.49     35.58 o 
  -5   9   3        2.97       23.42     31.41 o 
  -4   9   3        0.87      -64.43     55.77 o 
  -3   9   3      256.61      350.01     48.10 o 
  -2   9   3      227.63      315.92     59.45 o 
  -1   9   3     1221.72     1413.24     69.23 o 
   0   9   3      227.37      169.02     80.80 o 
   1   9   3       90.54      201.28     52.03 o 
   2   9   3      179.55      198.85     66.96 o 
   3   9   3        1.75      111.70     63.90 o 
   4   9   3        1.04      -26.15     51.40 o 
   5   9   3       39.28      -51.81    142.62 o 
   6   9   3      506.11      620.07    196.55 o 
 -10  10   3      561.98      548.92     72.13 o 
  -9  10   3       92.53       59.17     50.21 o 
  -8  10   3        0.28       -2.09     56.58 o 
  -7  10   3      502.21      599.18    109.90 o 
  -6  10   3       21.35       19.13     35.21 o 
  -5  10   3        7.45       42.33     58.69 o 
  -4  10   3      238.02      269.60     51.29 o 
  -3  10   3       41.11       19.34     49.84 o 
  -2  10   3     4326.20     4228.49    132.03 o 
  -1  10   3     1488.68     1671.47    225.80 o 
   0  10   3      378.60      486.77    103.46 o 
   1  10   3       51.62      -12.69     48.56 o 
   2  10   3        5.96      -54.60     63.32 o 
   3  10   3      466.18      438.57     91.20 o 
   4  10   3      462.54      611.69    102.79 o 
   5  10   3       82.32       78.65    111.14 o 
   6  10   3      233.17      224.30    111.31 o 
  -9  11   3       36.80       54.49     49.44 o 
  -8  11   3       98.86       94.11     44.54 o 
  -7  11   3        1.96      -28.20     44.14 o 
  -6  11   3       36.10       18.21     70.13 o 
  -5  11   3        0.06      123.15     45.80 o 
  -4  11   3     1240.65     1055.62     68.97 o 
  -3  11   3     1097.24     1017.16     72.09 o 
  -2  11   3     1640.87     1423.19     79.42 o 
  -1  11   3      780.34      911.59    145.57 o 
   0  11   3       15.53       57.07     74.88 o 
   1  11   3        7.96       64.79     75.88 o 
   2  11   3       69.64       27.39     91.39 o 
   3  11   3       25.12       44.41     59.02 o 
   4  11   3      593.50      487.04     94.22 o 
   5  11   3      502.20      583.81    231.54 o 
  -9  12   3       50.93      -70.75    113.03 o 
  -8  12   3       16.24      206.97    152.86 o 
  -7  12   3       11.65      -91.33     60.89 o 
  -6  12   3      802.70      832.37     92.81 o 
  -5  12   3      455.53      473.11     53.29 o 
  -4  12   3       21.39       61.10     64.52 o 
  -3  12   3      138.27      309.39    165.52 o 
  -2  12   3     1907.40     1718.61    106.98 o 
  -1  12   3      543.67      722.83    142.12 o 
   0  12   3        9.52      -86.52     57.68 o 
   1  12   3       27.67       31.32     58.72 o 
   2  12   3      312.31      183.40     83.53 o 
   3  12   3      566.63      666.86    162.01 o 
   4  12   3      156.85      309.41    200.95 o 
  -8  13   3       12.98      108.44     69.50 o 
  -7  13   3      108.08      179.43     53.38 o 
  -6  13   3      504.30      463.01     57.13 o 
  -5  13   3       45.90       58.31     47.77 o 
  -4  13   3       10.52       28.72     67.60 o 
  -3  13   3        5.67       86.17     57.44 o 
  -2  13   3       28.56       56.61     59.28 o 
  -1  13   3       15.48       54.45     65.80 o 
   0  13   3        3.95      -16.10     58.36 o 
   1  13   3     1213.23     1242.25    223.79 o 
   2  13   3      383.66      382.60    129.58 o 
   3  13   3      191.18      208.73     77.72 o 
  -7  14   3      463.66      474.96     77.27 o 
  -6  14   3      196.43      149.56     63.08 o 
  -5  14   3        5.05       20.18    120.06 o 
  -4  14   3      114.96       -1.80     70.73 o 
  -3  14   3        0.75       34.42     73.89 o 
  -2  14   3       61.84       41.20    128.81 o 
  -1  14   3        3.96      130.26    164.46 o 
   0  14   3      174.99      190.93    121.64 o 
   1  14   3     1028.31      957.75     97.28 o 
   2  14   3      114.30       74.58     74.39 o 
  -6  15   3       53.65      -64.66     57.03 o 
  -5  15   3        3.09        6.56     62.52 o 
  -4  15   3        6.94      -46.40     63.91 o 
  -3  15   3       53.46       62.55     82.45 o 
  -2  15   3      106.90      136.71    199.89 o 
  -1  15   3       15.08       19.61     79.16 o 
   0  15   3      324.92      249.79     82.76 o 
   1  15   3       28.05      -30.63     73.15 o 
  -5  16   3       24.23       14.28    139.17 o 
  -4  16   3       14.06       80.98     76.88 o 
  -3  16   3        1.36     -107.88    149.86 o 
  -2  16   3       12.28      183.11     76.66 o 
  -1  16   3      207.77      196.80    102.06 o 
   0 -17   4        7.10       75.36     70.21 o 
   1 -17   4       82.08        6.28     69.47 o 
   2 -17   4      200.84      107.88     97.61 o 
   3 -17   4        6.40       49.77     72.60 o 
   4 -17   4      182.39      226.02     83.35 o 
   5 -17   4      401.10      239.33     84.35 o 
  -2 -16   4       22.02       47.84     81.92 o 
  -1 -16   4       18.47      -20.50     65.55 o 
   0 -16   4      439.50      496.00     96.84 o 
   1 -16   4        6.45       43.99     76.72 o 
   2 -16   4      115.33      265.98     75.64 o 
   3 -16   4      549.74      623.47     86.72 o 
   4 -16   4       96.57      195.82     75.78 o 
   5 -16   4       37.27      -44.46     88.92 o 
   6 -16   4        1.98      -39.92    115.32 o 
  -3 -15   4       44.22       59.45     81.90 o 
  -2 -15   4        0.55       -6.27     58.82 o 
  -1 -15   4      291.92      261.41    153.82 o 
   0 -15   4      745.69      676.06     78.81 o 
   1 -15   4       13.76      -58.73     60.99 o 
   2 -15   4      349.76      155.62     69.12 o 
   3 -15   4      670.28      873.16    156.83 o 
   4 -15   4       47.00      -73.14     77.09 o 
   5 -15   4        0.03      -45.18     64.80 o 
   6 -15   4       46.81       17.57     64.68 o 
   7 -15   4      701.26      738.13    156.66 o 
  -4 -14   4       12.23       47.90     62.39 o 
  -3 -14   4       86.03      176.65     67.30 o 
  -2 -14   4      352.15      398.43    187.30 o 
  -1 -14   4       15.24      -23.32     53.62 o 
   0 -14   4      361.32      512.56     67.10 o 
   1 -14   4       10.43      -17.29     63.47 o 
   2 -14   4      349.44      416.72     68.63 o 
   3 -14   4       48.51       63.02     80.50 o 
   4 -14   4      101.99      535.32    238.45 o 
   5 -14   4       70.85       92.21     77.93 o 
   6 -14   4      188.96      212.31     94.65 o 
   7 -14   4      461.83      472.67    146.42 o 
   8 -14   4      435.78      487.73     63.74 o 
  -5 -13   4       35.31       57.38     76.45 o 
  -4 -13   4      155.80       36.90     57.47 o 
  -3 -13   4      286.61      274.35     86.02 o 
  -2 -13   4       63.47       61.22     65.78 o 
  -1 -13   4      615.08      559.94     78.32 o 
   0 -13   4      138.06       97.04     65.42 o 
   1 -13   4        0.58      -32.43     62.49 o 
   2 -13   4        1.59      -88.97     65.30 o 
   3 -13   4        1.69      -23.47     52.15 o 
   4 -13   4      519.07      452.17     81.36 o 
   5 -13   4      318.51      242.97     75.83 o 
   6 -13   4      299.93      514.78     87.55 o 
   7 -13   4       81.54       62.34     47.11 o 
   8 -13   4     1117.75     1293.23     96.92 o 
  -6 -12   4        0.95      -56.33     58.91 o 
  -5 -12   4      173.08       92.04    148.53 o 
  -4 -12   4        9.59      -13.71     50.13 o 
  -3 -12   4      189.99      637.50    101.48 o 
  -2 -12   4      531.10      486.05     61.13 o 
  -1 -12   4     1347.69     1277.43    124.52 o 
   0 -12   4       63.34      167.62     61.08 o 
   1 -12   4        2.08       22.84     54.84 o 
   2 -12   4       72.87       99.69     52.73 o 
   3 -12   4      548.27      462.04     74.85 o 
   4 -12   4      818.63      781.96    107.90 o 
   5 -12   4      732.09      682.00     80.49 o 
   6 -12   4     1362.80     1355.98     82.51 o 
   7 -12   4       90.53       48.39     47.08 o 
   8 -12   4        5.65      -29.92     50.46 o 
   9 -12   4        1.92       80.08     48.88 o 
  -6 -11   4       28.05       84.75     56.89 o 
  -5 -11   4      482.48      685.91    105.90 o 
  -4 -11   4      227.75      410.68    172.98 o 
  -3 -11   4     1401.47     1378.82     87.02 o 
  -2 -11   4      429.25      449.82     56.49 o 
  -1 -11   4       61.23       90.32     47.03 o 
   0 -11   4        9.92       57.32     44.15 o 
   1 -11   4      220.07      439.29     97.77 o 
   2 -11   4     2113.70     1857.22    174.54 o 
   3 -11   4       11.72       27.19     53.81 o 
   4 -11   4     2868.69     2969.86    269.64 o 
   5 -11   4      131.85      135.07    118.50 o 
   6 -11   4      557.70      471.87     63.65 o 
   7 -11   4        0.01        5.13     42.48 o 
   8 -11   4       55.83      -26.50     55.42 o 
   9 -11   4      304.28      255.78     59.60 o 
  -7 -10   4      619.15      564.25    103.74 o 
  -6 -10   4       51.10      -10.02     56.11 o 
  -5 -10   4      426.24      444.05    152.09 o 
  -4 -10   4      448.34      424.17     62.80 o 
  -3 -10   4      914.93     1026.28     96.21 o 
  -2 -10   4       39.55       55.83    102.96 o 
  -1 -10   4        6.70       51.14     49.14 o 
   0 -10   4      783.69      741.71     54.55 o 
   1 -10   4     1296.79     1133.59    212.43 o 
   2 -10   4      383.92      419.68     91.03 o 
   3 -10   4      849.93      914.19     57.97 o 
   4 -10   4     1656.63     1731.63     85.68 o 
   5 -10   4       31.07       26.72     65.96 o 
   6 -10   4       16.74      -74.43     58.86 o 
   7 -10   4      120.91      124.62     49.33 o 
   8 -10   4        6.60       19.96     43.54 o 
   9 -10   4      908.16      810.60     55.63 o 
  -7  -9   4        0.36       52.26    119.89 o 
  -6  -9   4     1388.30     1547.56    111.09 o 
  -5  -9   4       84.52       -4.71     46.40 o 
  -4  -9   4      292.51      243.65     46.04 o 
  -3  -9   4        0.32       20.05     46.05 o 
  -2  -9   4      325.58      310.93     90.03 o 
  -1  -9   4     1563.95     1698.76    148.86 o 
   0  -9   4     1067.79     1214.50     54.48 o 
   1  -9   4        0.49      -37.82     33.40 o 
   2  -9   4      202.24      135.11     45.17 o 
   3  -9   4     4496.37     4609.44    122.83 o 
   4  -9   4        2.05      -15.72     38.61 o 
   5  -9   4        0.01       39.85     49.49 o 
   6  -9   4       70.69       92.32     32.46 o 
   7  -9   4     1747.61     1606.55     83.06 o 
   8  -9   4       66.25       85.70     49.32 o 
   9  -9   4        1.10       -5.79     31.76 o 
  10  -9   4      598.00      729.64     66.64 o 
  -8  -8   4       49.17       36.49     56.55 o 
  -7  -8   4      976.61     1110.22    102.96 o 
  -6  -8   4     2756.66     3181.70    141.40 o 
  -5  -8   4       46.89       67.78     46.47 o 
  -4  -8   4       40.46       35.40     58.61 o 
  -3  -8   4      481.82      539.15     75.16 o 
  -2  -8   4     6397.51     5892.89    118.98 o 
  -1  -8   4     1259.03     1574.42    114.99 o 
   0  -8   4      260.62      257.70     41.91 o 
   1  -8   4     2298.01     1651.64     83.12 o 
   2  -8   4     1527.97     1424.63    115.71 o 
   3  -8   4     1425.71     1197.99     54.62 o 
   4  -8   4       10.87       38.41     81.00 o 
   5  -8   4       93.67       20.84     62.44 o 
   6  -8   4      275.70      429.34     42.52 o 
   7  -8   4        9.18      -16.98     40.56 o 
   8  -8   4      622.41      597.95     47.10 o 
   9  -8   4      597.25      617.41     61.04 o 
  10  -8   4      169.18      186.45     81.82 o 
  -8  -7   4      316.12      449.66    164.91 o 
  -7  -7   4       40.01       83.23     66.85 o 
  -6  -7   4       21.59      165.69     98.39 o 
  -5  -7   4       45.57       65.59     43.17 o 
  -4  -7   4       34.80       93.55     78.11 o 
  -3  -7   4      710.71      658.44     50.25 o 
  -2  -7   4      194.22      204.33     31.74 o 
  -1  -7   4     4013.21     3823.49     94.04 o 
   0  -7   4     5483.47     4916.49    104.26 o 
   1  -7   4     3025.80     3504.13     89.86 o 
   2  -7   4      823.17      667.21     42.51 o 
   3  -7   4        1.10       30.98     35.47 o 
   4  -7   4      435.81      409.75     40.61 o 
   5  -7   4     2164.08     2421.34    200.79 o 
   6  -7   4      193.19      169.32     36.50 o 
   7  -7   4      947.18      987.37     84.48 o 
   8  -7   4      995.51     1012.27     54.23 o 
   9  -7   4       42.15      -16.31     35.57 o 
  10  -7   4        4.95      -11.81     26.30 o 
  -9  -6   4      237.99      285.60     42.68 o 
  -8  -6   4      554.08      513.50     49.12 o 
  -7  -6   4        4.71      -22.42     34.12 o 
  -6  -6   4       15.40       72.43     86.13 o 
  -5  -6   4      322.62      447.12     40.20 o 
  -4  -6   4      694.79      806.40     50.49 o 
  -3  -6   4      594.82      703.72     36.46 o 
  -2  -6   4     2336.54     2260.47    109.14 o 
  -1  -6   4      329.86      291.11     27.75 o 
   0  -6   4       71.46       81.38     36.88 o 
   1  -6   4       71.97       96.58     32.21 o 
   2  -6   4       16.76       -8.64     24.38 o 
   3  -6   4     2847.51     2418.86    114.77 o 
   4  -6   4      502.63      471.27    161.29 o 
   5  -6   4     1231.27     1251.04     76.24 o 
   6  -6   4     4135.07     3956.50    103.63 o 
   7  -6   4      415.62      399.00     42.75 o 
   8  -6   4      768.92      644.64     46.91 o 
   9  -6   4        0.20        0.45     39.00 o 
  -9  -5   4       26.05       37.02     54.93 o 
  -8  -5   4       13.07      -42.74     35.81 o 
  -7  -5   4       37.16       53.86     35.43 o 
  -6  -5   4      467.76      567.58    126.97 o 
  -5  -5   4        1.90      -65.85     43.90 o 
  -4  -5   4      289.43      313.17     29.78 o 
  -3  -5   4      420.70      435.95     64.46 o 
  -2  -5   4      527.55      653.15     45.79 o 
  -1  -5   4       16.63       -1.11     18.93 o 
   0  -5   4      326.71      435.28     35.68 o 
   1  -5   4      728.73     1223.71     60.58 o 
   2  -5   4     2209.08     2283.87    151.42 o 
   3  -5   4       11.42       15.11     30.12 o 
   4  -5   4     7201.00     7422.08    144.98 o 
   5  -5   4     9569.90     9136.31    170.99 o 
   6  -5   4     2548.01     2801.12     59.34 o 
   7  -5   4      924.88      820.18     44.11 o 
   8  -5   4        2.45       14.82     34.54 o 
  10  -5   4      334.33      511.10    108.30 o 
  -9  -4   4       32.67       -0.45     41.32 o 
  -8  -4   4      108.84      133.94     32.01 o 
  -7  -4   4      408.43      451.18     43.02 o 
  -6  -4   4      718.63      719.74     89.19 o 
  -5  -4   4      704.93      572.27     52.03 o 
  -4  -4   4      655.08      622.16     35.57 o 
  -3  -4   4     2354.18     2064.11    171.15 o 
  -2  -4   4        0.12        4.41     22.45 o 
  -1  -4   4       56.26      156.96     58.00 o 
   0  -4   4        0.75      269.77     70.36 o 
   1  -4   4     2705.44     2942.69     75.55 o 
   2  -4   4        3.18       15.08     47.13 o 
   3  -4   4     2838.63     2475.48    192.04 o 
   4  -4   4     1074.57     1048.64     88.57 o 
   5  -4   4      519.65      607.92     54.55 o 
   6  -4   4        5.54       -4.77     20.80 o 
   7  -4   4        0.05       12.17     25.68 o 
   9  -4   4      589.27      706.20    101.06 o 
 -10  -3   4        0.08       35.28     41.10 o 
  -9  -3   4      181.18      165.72     37.70 o 
  -8  -3   4     1895.43     1762.15     53.57 o 
  -7  -3   4     1331.72     1379.24     43.47 o 
  -6  -3   4       99.74      137.36     24.11 o 
  -5  -3   4     3653.18     3498.45    282.85 o 
  -4  -3   4     3214.60     4099.94    101.06 o 
  -3  -3   4      205.94      237.10     22.19 o 
  -2  -3   4      962.62      615.28     21.93 o 
  -1  -3   4      728.46      328.58     22.30 o 
   0  -3   4       65.76      157.77     22.08 o 
   1  -3   4      589.70      876.82     44.40 o 
   2  -3   4      336.02      153.98     27.91 o 
   3  -3   4       84.75       -8.00     57.44 o 
   4  -3   4      102.75      106.26     38.31 o 
   5  -3   4        2.01       11.86     16.12 o 
   6  -3   4       66.01       85.02     57.49 o 
   7  -3   4       13.83       -8.36     57.05 o 
   9  -3   4       42.00       88.69     78.89 o 
 -10  -2   4       80.51      145.28     42.44 o 
  -9  -2   4      412.93      348.32     40.43 o 
  -8  -2   4      583.32      479.71     53.83 o 
  -7  -2   4     2626.80     2602.37     60.18 o 
  -6  -2   4     5458.82     5674.37     92.19 o 
  -5  -2   4      487.23      601.44     30.30 o 
  -4  -2   4        1.55       22.43     17.62 o 
  -3  -2   4        1.36      -13.71     21.12 o 
  -2  -2   4      314.88      399.37     36.66 o 
  -1  -2   4        1.53      142.87     11.25 o 
   0  -2   4     6515.71     3586.15     54.35 o 
   1  -2   4    14703.82    17648.94    286.19 o 
   2  -2   4     3947.11     3346.35    149.86 o 
   3  -2   4      454.56      472.17     18.06 o 
   4  -2   4       45.22       73.98     11.51 o 
   5  -2   4        7.15       26.18     44.01 o 
   6  -2   4     1725.04     1322.93     86.13 o 
   7  -2   4       23.93      -22.17     57.49 o 
   8  -2   4      612.18      638.57     92.59 o 
   9  -2   4      542.13      469.54     97.38 o 
  10  -2   4       11.47      -25.52     87.36 o 
 -10  -1   4        0.68       25.20     34.69 o 
  -9  -1   4        0.82       -9.08     29.62 o 
  -8  -1   4     6434.97     6239.62    161.12 o 
  -7  -1   4     2101.11     2048.92     82.85 o 
  -6  -1   4       89.17      123.26     23.82 o 
  -5  -1   4       32.17       30.05     21.12 o 
  -4  -1   4      973.53     1269.58     32.80 o 
  -3  -1   4    17228.91    17266.09    194.70 o 
  -2  -1   4    24065.04    22582.37    308.81 o 
  -1  -1   4     6062.16     4154.16    100.02 o 
   0  -1   4    13385.20    17817.49    191.06 o 
   1  -1   4    16567.50    20736.69    232.06 o 
   2  -1   4     1990.31     2186.91    100.73 o 
   3  -1   4      731.33      759.69     51.59 o 
   4  -1   4      986.59      704.75     59.28 o 
   5  -1   4     3087.16     2791.49    144.74 o 
   6  -1   4       73.66       34.32     56.60 o 
   7  -1   4      100.29       67.08    102.18 o 
   8  -1   4     1001.66      960.69     71.54 o 
   9  -1   4      295.84      182.40    100.56 o 
  10  -1   4        1.33       82.48     63.56 o 
 -10   0   4        6.17       61.73     33.08 o 
  -9   0   4     1645.93     1778.74     82.21 o 
  -8   0   4      126.00      292.23     97.24 o 
  -7   0   4      401.25      397.69     63.57 o 
  -6   0   4       77.34       49.36     43.12 o 
  -5   0   4       29.54       39.88     24.15 o 
  -4   0   4     2926.27     3022.64     52.68 o 
  -3   0   4     6289.55     5404.17    116.90 o 
  -2   0   4    31756.89    28495.30    314.98 o 
  -1   0   4    38839.97    39817.30    393.67 o 
   0   0   4     9232.52    10151.22    109.17 o 
   1   0   4       26.56      153.98    102.57 o 
   2   0   4       26.66        9.81      6.69 o 
   3   0   4      684.39      698.65     37.38 o 
   4   0   4     3852.88     3926.03    125.85 o 
   5   0   4        8.27      -12.86     12.93 o 
   6   0   4     2184.55     2119.52     43.33 o 
   7   0   4      394.85      364.23     29.78 o 
   8   0   4       93.18       73.85     51.29 o 
   9   0   4       21.24      158.85     84.96 o 
 -10   1   4      294.91      354.38     45.11 o 
  -9   1   4      638.31      716.60     46.37 o 
  -8   1   4       58.15       40.84     53.82 o 
  -7   1   4        0.01       33.97     40.28 o 
  -6   1   4        5.96       -2.20     23.80 o 
  -5   1   4     1594.57     1572.32     67.49 o 
  -4   1   4      681.57      631.05     37.95 o 
  -3   1   4     1832.88     2106.66     43.19 o 
  -2   1   4      806.97     1128.23     23.93 o 
  -1   1   4     2569.48     2889.06     35.81 o 
   0   1   4     1599.10     1412.48     25.50 o 
   1   1   4       52.73       15.72     28.80 o 
   2   1   4      285.21      227.97     39.56 o 
   3   1   4      688.74      903.09     85.13 o 
   4   1   4      546.63      682.38    199.00 o 
   5   1   4     1223.65     1105.07    103.27 o 
   6   1   4      370.89      402.43     25.66 o 
   7   1   4       87.45      148.93     42.00 o 
   8   1   4       74.38       44.91     38.48 o 
   9   1   4        0.02      -92.29     61.53 o 
 -10   2   4       66.05       40.75     58.05 o 
  -9   2   4      107.33      109.93     36.18 o 
  -8   2   4        7.84      -44.74     49.70 o 
  -7   2   4       37.73       43.27     22.42 o 
  -6   2   4       16.05       53.26     16.89 o 
  -5   2   4      674.60      809.69     31.10 o 
  -4   2   4     4403.20     4736.99    107.11 o 
  -3   2   4     2650.54     2699.78     40.61 o 
  -2   2   4     4534.28     4033.19     60.39 o 
  -1   2   4     3878.18     5030.50     77.48 o 
   0   2   4     1464.93     1585.52     41.20 o 
   1   2   4      366.02      235.68     27.31 o 
   2   2   4      809.17      801.13     56.16 o 
   3   2   4     5015.70     5626.33    147.52 o 
   4   2   4     2135.64     2080.94     88.92 o 
   5   2   4      320.07      350.75     53.32 o 
   6   2   4       17.92        2.31     35.59 o 
   7   2   4       16.35      111.56     43.30 o 
   8   2   4      234.80      180.21     43.27 o 
   9   2   4      186.71      229.70     84.75 o 
 -10   3   4        2.08       19.72     54.37 o 
  -9   3   4       22.67        7.10     31.86 o 
  -8   3   4      424.99      413.82     31.82 o 
  -7   3   4       38.95       24.64     28.17 o 
  -6   3   4      611.07      584.61     26.54 o 
  -5   3   4     6948.76     7220.66     90.21 o 
  -4   3   4     2594.24     2598.85     62.53 o 
  -3   3   4      117.15      324.39     28.80 o 
  -2   3   4      205.62      170.47     42.36 o 
  -1   3   4     3092.23     2872.54     62.34 o 
   0   3   4       54.93      -19.42     23.42 o 
   1   3   4       22.43       10.83     29.06 o 
   2   3   4       80.51       89.51     73.32 o 
   3   3   4     2422.69     2717.17    102.51 o 
   4   3   4      570.47      662.08     68.30 o 
   5   3   4        2.72      -44.90     57.83 o 
   6   3   4      154.89      124.01     24.62 o 
   7   3   4       26.18       33.48     29.73 o 
   8   3   4        8.93       19.47     27.32 o 
   9   3   4      472.15      713.19    139.56 o 
 -10   4   4       63.80        4.46     55.27 o 
  -9   4   4      421.81      377.64     43.97 o 
  -8   4   4      285.55      338.16     33.45 o 
  -7   4   4      429.38      622.27     68.34 o 
  -6   4   4       10.25       25.58     43.76 o 
  -5   4   4     6873.47     6914.66    102.04 o 
  -4   4   4      641.46      632.82     70.71 o 
  -3   4   4      155.35      113.26     26.49 o 
  -2   4   4      187.21      421.14     40.45 o 
  -1   4   4      328.48      338.49     36.75 o 
   0   4   4      350.98      379.77     39.27 o 
   1   4   4      134.67      263.10     50.59 o 
   2   4   4      297.87      231.35     42.56 o 
   3   4   4      886.46      953.17     51.71 o 
   4   4   4      455.31      571.60    119.56 o 
   5   4   4        1.04       62.51     62.40 o 
   6   4   4      538.96      730.16     91.81 o 
   7   4   4      160.99      165.86     49.55 o 
   8   4   4        0.17       33.41     64.73 o 
 -10   5   4       79.22       43.51     52.00 o 
  -9   5   4      373.02      345.13     38.07 o 
  -8   5   4     2087.26     2225.63     82.06 o 
  -7   5   4      446.54      498.73     57.57 o 
  -6   5   4        9.11      -32.04     39.46 o 
  -5   5   4       74.15       61.17     32.38 o 
  -4   5   4      161.58      178.66     44.74 o 
  -3   5   4     1299.26     1319.12     37.81 o 
  -2   5   4     3834.62     4522.75     94.26 o 
  -1   5   4     6223.55     5079.86     95.51 o 
   0   5   4    16163.22    16257.07    260.83 o 
   1   5   4     7167.91     7411.63    135.35 o 
   2   5   4     1191.77     1336.53     92.09 o 
   3   5   4        0.18       80.05     79.44 o 
   4   5   4      105.57      205.46    120.56 o 
   5   5   4      227.70      265.08     79.11 o 
   6   5   4       57.67       19.94     70.87 o 
   7   5   4      908.63      873.43    170.65 o 
   8   5   4      539.08      572.12     81.82 o 
 -10   6   4       86.01      144.95     44.79 o 
  -9   6   4     2508.33     2462.69     90.95 o 
  -8   6   4      371.10      489.11     60.62 o 
  -7   6   4        8.32       39.32     27.99 o 
  -6   6   4       21.50       37.81     29.04 o 
  -5   6   4       11.77      -14.87     29.85 o 
  -4   6   4       20.89      -17.37     22.51 o 
  -3   6   4      325.87      282.63     30.48 o 
  -2   6   4     2623.05     2613.12     80.06 o 
  -1   6   4     2632.05     2543.31     77.18 o 
   0   6   4      359.37      287.39     44.79 o 
   1   6   4        1.66       11.43     31.87 o 
   2   6   4      295.89      314.94     54.68 o 
   3   6   4        9.99        0.56     37.12 o 
   4   6   4      328.32      580.01     93.60 o 
   5   6   4      568.20      523.69     90.03 o 
   6   6   4       35.02        6.46     71.98 o 
   7   6   4      901.42     1413.07    133.26 o 
 -10   7   4      417.01      619.90     63.65 o 
  -9   7   4      473.21      463.31     44.78 o 
  -8   7   4        1.42      -51.59     42.21 o 
  -7   7   4      102.94      187.81    103.65 o 
  -6   7   4       15.48      127.44     81.51 o 
  -5   7   4      104.84      199.09     57.30 o 
  -4   7   4     1037.34      944.49     74.10 o 
  -3   7   4      688.01      844.33     52.65 o 
  -2   7   4    61338.91    62525.62   1117.61 o 
  -1   7   4     6301.94     6076.05    186.69 o 
   0   7   4      403.75      524.99     45.85 o 
   1   7   4       35.45       13.37     44.20 o 
   2   7   4      105.13       13.18     48.89 o 
   3   7   4      124.49       98.02     58.00 o 
   4   7   4      268.60      298.38     56.00 o 
   5   7   4      264.97      291.60     86.69 o 
   6   7   4      461.12      510.99     99.17 o 
   7   7   4      162.58      193.32    102.06 o 
 -10   8   4      180.26      245.48     73.28 o 
  -9   8   4       34.54       -2.63     34.63 o 
  -8   8   4       21.44       36.25     49.97 o 
  -7   8   4       74.26       55.38     36.60 o 
  -6   8   4     1993.18     1927.40     85.38 o 
  -5   8   4       44.09       32.28     29.23 o 
  -4   8   4       56.94       48.17     33.77 o 
  -3   8   4       22.64      -24.37     34.63 o 
  -2   8   4     3184.53     3483.99     92.18 o 
  -1   8   4      244.20      253.89     44.61 o 
   0   8   4        4.81       22.52     45.96 o 
   1   8   4       15.53       20.56     52.42 o 
   2   8   4       23.45       45.27     65.63 o 
   3   8   4      113.17      104.59     86.23 o 
   4   8   4      292.25      473.05     73.65 o 
   5   8   4      654.62      452.38    105.41 o 
   6   8   4       63.38     -123.90    156.66 o 
   7   8   4       27.96      148.30    174.82 o 
 -10   9   4        0.70       42.43     47.85 o 
  -9   9   4        4.92      -45.64     51.90 o 
  -8   9   4       50.77      100.52     38.49 o 
  -7   9   4        0.35        7.25     32.09 o 
  -6   9   4      201.57      320.00     45.23 o 
  -5   9   4     1187.29     1155.74     57.67 o 
  -4   9   4      319.11      227.08     58.33 o 
  -3   9   4       96.55       86.98     50.02 o 
  -2   9   4      621.60      580.98     55.83 o 
  -1   9   4       84.39      107.98     74.67 o 
   0   9   4       89.94      160.71     84.79 o 
   1   9   4        0.69      -14.73     55.34 o 
   2   9   4      451.70      328.98     59.69 o 
   3   9   4     1459.61     1477.90     99.92 o 
   4   9   4      463.44      564.54     98.39 o 
   5   9   4       36.58       73.65    150.87 o 
   6   9   4       43.83       64.85    162.01 o 
 -10  10   4       16.31       16.29     42.09 o 
  -9  10   4       61.59      128.11     58.13 o 
  -8  10   4        0.41       13.36     36.66 o 
  -7  10   4     1175.54     1021.23     98.29 o 
  -6  10   4     1055.90      984.35     67.26 o 
  -5  10   4     1558.81     1454.11     65.69 o 
  -4  10   4      146.43      132.93     56.66 o 
  -3  10   4      156.63      105.62     48.24 o 
  -2  10   4      572.59      682.08     73.33 o 
  -1  10   4     1405.43     1299.51    110.53 o 
   0  10   4       36.21      103.96     61.50 o 
   1  10   4      438.06      573.95    220.40 o 
   2  10   4       63.63      118.76     60.78 o 
   3  10   4      242.58      111.40     61.54 o 
   4  10   4      123.82      118.35     75.82 o 
   5  10   4       59.93      144.96    106.41 o 
  -9  11   4      334.01      384.63     74.61 o 
  -8  11   4      580.77      555.06     61.82 o 
  -7  11   4      533.10      557.65     82.13 o 
  -6  11   4        5.37      -17.46     48.11 o 
  -5  11   4      174.64      227.96     44.39 o 
  -4  11   4       15.95       70.78     48.06 o 
  -3  11   4       22.57       37.31     60.50 o 
  -2  11   4     1037.25     1086.30     87.81 o 
  -1  11   4       40.72      270.14    138.83 o 
   0  11   4      285.44      224.03     70.84 o 
   1  11   4     1071.89      933.75     94.45 o 
   2  11   4        7.56       52.11     59.66 o 
   3  11   4        1.53       44.94     74.88 o 
   4  11   4       52.81       25.65     64.40 o 
   5  11   4       48.79      -23.34     95.60 o 
  -9  12   4      104.06       56.35     71.30 o 
  -8  12   4      233.28      169.86     57.46 o 
  -7  12   4       10.40       -2.25     39.81 o 
  -6  12   4      238.03      288.56     54.19 o 
  -5  12   4       19.42        0.16     36.95 o 
  -4  12   4        1.45      -72.19     75.94 o 
  -3  12   4     1320.92     1160.21     80.54 o 
  -2  12   4     2273.02     2335.79    282.18 o 
  -1  12   4     1181.66      921.65     94.35 o 
   0  12   4     1296.22     1355.79    135.82 o 
   1  12   4        1.70       82.93     74.45 o 
   2  12   4       24.01       79.73     65.61 o 
   3  12   4        2.89      -93.14     92.59 o 
   4  12   4        4.64      -53.27     92.48 o 
  -8  13   4       24.58       25.69     55.47 o 
  -7  13   4      114.42      113.55     67.30 o 
  -6  13   4        2.11      -36.59     62.10 o 
  -5  13   4        2.18       10.93     57.19 o 
  -4  13   4        0.16       96.84     70.53 o 
  -3  13   4      555.11      551.63    140.34 o 
  -2  13   4     1316.49     1475.51    135.55 o 
  -1  13   4      267.03      409.84     86.10 o 
   0  13   4       22.87      -13.02     59.96 o 
   1  13   4      179.42      185.33     73.43 o 
   2  13   4        0.78       34.14    161.29 o 
   3  13   4       10.74       90.53     76.06 o 
  -7  14   4       22.20      -22.52     66.42 o 
  -6  14   4       69.83       36.93     56.57 o 
  -5  14   4        8.56       94.32     67.59 o 
  -4  14   4      225.88      328.51    208.81 o 
  -3  14   4     1876.80     1582.96    235.10 o 
  -2  14   4      157.50       36.25    141.40 o 
  -1  14   4        0.77       31.92     94.65 o 
   0  14   4      192.64      264.63     77.01 o 
   1  14   4        7.27      116.37     88.10 o 
   2  14   4      110.90       38.73     75.10 o 
  -6  15   4       15.18       -2.00     65.87 o 
  -5  15   4       55.84       50.42     72.76 o 
  -4  15   4        7.27      -63.11     80.30 o 
  -3  15   4      146.50      113.39     84.01 o 
  -2  15   4        0.85      -39.99     66.09 o 
  -1  15   4        8.08       67.26     88.85 o 
   0  15   4       57.65       66.67     88.43 o 
  -4  16   4       12.36       -0.54     78.15 o 
  -3  16   4        6.77      -11.84    108.91 o 
   0 -17   5      135.55      269.59    117.22 o 
   1 -17   5       48.89      -36.91    111.17 o 
   2 -17   5       49.25       82.13    119.94 o 
   3 -17   5        3.38       27.94     82.28 o 
   4 -17   5       41.23      -28.42     79.32 o 
   5 -17   5      281.77      585.25     93.74 o 
  -2 -16   5       58.19       78.46     71.03 o 
  -1 -16   5      198.85      413.03    122.16 o 
   0 -16   5      479.61      678.43    230.20 o 
   1 -16   5        0.23       66.53     64.96 o 
   2 -16   5       36.07       -3.27     60.15 o 
   3 -16   5      335.18      401.25     81.07 o 
   4 -16   5      409.25      467.67     82.22 o 
   5 -16   5      160.50      121.70     89.42 o 
   6 -16   5        5.61     -177.48    128.51 o 
  -3 -15   5      571.48      584.64    128.19 o 
  -2 -15   5      116.48       67.87    101.79 o 
  -1 -15   5       94.16       20.36     71.50 o 
   0 -15   5       42.69      309.50    159.89 o 
   1 -15   5        3.60       82.31     70.64 o 
   2 -15   5      267.63      391.78    136.49 o 
   3 -15   5      897.34     1033.52    362.68 o 
   4 -15   5      513.77      622.35     95.97 o 
   5 -15   5        0.79       36.65    104.23 o 
   6 -15   5       27.46      105.72     71.82 o 
   7 -15   5      174.80      295.44    100.28 o 
  -4 -14   5      119.30      139.19     64.92 o 
  -3 -14   5      139.10       61.44     98.34 o 
  -2 -14   5      383.27      514.99     97.89 o 
  -1 -14   5       32.60       25.73     52.47 o 
   0 -14   5       22.80      -19.30     52.78 o 
   1 -14   5       27.77       62.74     56.27 o 
   2 -14   5      260.91      266.14     63.86 o 
   3 -14   5       12.79      114.49    111.37 o 
   4 -14   5      836.43      637.29    123.68 o 
   5 -14   5      301.04      277.02     69.09 o 
   6 -14   5      104.27       86.12     64.85 o 
   7 -14   5        5.08      -33.65     64.06 o 
   8 -14   5       62.58      140.26     65.93 o 
  -5 -13   5      142.98      206.46     62.92 o 
  -4 -13   5      461.65      536.21    131.81 o 
  -3 -13   5      178.05      147.03     69.59 o 
  -2 -13   5      363.81      495.13    157.55 o 
  -1 -13   5       13.14      -63.27     50.57 o 
   0 -13   5       15.06       46.06     49.43 o 
   1 -13   5      158.06      182.95     64.77 o 
   2 -13   5      556.42      733.74     70.16 o 
   3 -13   5     1066.47     1047.39    105.57 o 
   4 -13   5      683.48      679.25    124.74 o 
   5 -13   5       13.35      -30.23     53.73 o 
   6 -13   5        0.17        2.62     57.83 o 
   7 -13   5       91.28       60.24     56.94 o 
   8 -13   5     1292.12     1080.86     77.93 o 
  -6 -12   5        2.46      -25.98     54.87 o 
  -5 -12   5      185.91      143.94     70.47 o 
  -4 -12   5       13.99       64.58     51.63 o 
  -3 -12   5      263.90      353.02     86.30 o 
  -2 -12   5      946.30     1146.71     82.34 o 
  -1 -12   5     2730.72     2232.28     87.77 o 
   0 -12   5      595.75      646.28     60.14 o 
   1 -12   5       20.41       15.54     51.64 o 
   2 -12   5     2612.77     2608.59    225.13 o 
   3 -12   5      115.11      125.15     51.41 o 
   4 -12   5       33.85       10.22     46.12 o 
   5 -12   5       12.86      -22.38     61.28 o 
   6 -12   5      586.14      656.66     70.15 o 
   7 -12   5       57.01       97.01     43.96 o 
   8 -12   5       49.62      127.02     56.60 o 
   9 -12   5      715.56      752.29     75.96 o 
  -6 -11   5       89.00       74.92     65.14 o 
  -5 -11   5       93.45       25.32     75.88 o 
  -4 -11   5        7.09       42.71     54.54 o 
  -3 -11   5       51.33       89.76     55.21 o 
  -2 -11   5      374.42      403.81     84.70 o 
  -1 -11   5      826.59     1055.18    139.78 o 
   0 -11   5      804.18      805.00     60.07 o 
   1 -11   5     1010.40     1043.71     63.98 o 
   2 -11   5      366.05      543.16     88.51 o 
   3 -11   5        3.20      -29.08     43.26 o 
   4 -11   5       53.35      130.21     60.78 o 
   5 -11   5      122.67       48.46     69.03 o 
   6 -11   5      804.24      778.15    107.30 o 
   7 -11   5      453.07      482.88     93.13 o 
   8 -11   5       96.43      156.70     50.24 o 
   9 -11   5      652.52      550.95     54.85 o 
  -7 -10   5       84.04       82.90    129.47 o 
  -6 -10   5        1.08      105.90     63.73 o 
  -5 -10   5        0.08      -27.15     69.80 o 
  -4 -10   5      822.09      864.63     58.89 o 
  -3 -10   5     2424.87     2132.46     79.21 o 
  -2 -10   5      295.93      300.66     45.89 o 
  -1 -10   5      698.33      715.61     64.41 o 
   0 -10   5       44.72       81.88     44.74 o 
   1 -10   5      383.62      330.74     72.29 o 
   2 -10   5        3.14       37.71     38.51 o 
   3 -10   5      297.10      341.85     60.72 o 
   4 -10   5      145.66      429.84    162.01 o 
   5 -10   5      262.87      341.36     64.66 o 
   6 -10   5       71.22      143.85     61.86 o 
   7 -10   5      989.29      926.97     54.46 o 
   8 -10   5       14.56       30.49     41.41 o 
   9 -10   5       20.51       17.87     42.88 o 
  -7  -9   5        0.75       21.06     69.19 o 
  -6  -9   5      414.37      526.93     56.72 o 
  -5  -9   5      193.43      120.51     43.38 o 
  -4  -9   5     1414.42     1376.67     96.88 o 
  -3  -9   5      239.64      215.54     51.01 o 
  -2  -9   5     5702.14     6160.54    128.27 o 
  -1  -9   5     1226.95     1081.58     57.38 o 
   0  -9   5       37.61        2.27     36.15 o 
   1  -9   5       43.16       34.15     53.24 o 
   2  -9   5       44.51       53.73     43.04 o 
   3  -9   5     4417.01     4207.66    103.62 o 
   4  -9   5       25.40       73.44     40.15 o 
   5  -9   5      345.00      404.27     52.20 o 
   6  -9   5      122.37       18.52     89.19 o 
   7  -9   5     2385.36     2212.02    120.04 o 
   8  -9   5      247.76      246.32     38.50 o 
   9  -9   5      170.73      156.53     36.22 o 
  -8  -8   5        0.83       37.39     54.79 o 
  -7  -8   5       32.83       40.22     64.40 o 
  -6  -8   5     1215.12     1175.41    140.95 o 
  -5  -8   5        3.97       65.80     57.27 o 
  -4  -8   5      348.93      310.24     46.19 o 
  -3  -8   5     3336.08     3200.05     83.11 o 
  -2  -8   5     3361.33     3229.67    265.75 o 
  -1  -8   5       13.99      -40.81     50.64 o 
   0  -8   5        7.30       27.91     28.50 o 
   1  -8   5      267.27      302.33     52.70 o 
   2  -8   5     3102.95     2451.07     68.33 o 
   3  -8   5     7207.69     7170.26    274.99 o 
   4  -8   5      681.67      765.48     60.59 o 
   5  -8   5      749.62      736.37    116.94 o 
   6  -8   5       13.31      -30.98     47.04 o 
   7  -8   5      223.54      329.22     47.56 o 
   8  -8   5      281.66      311.38     50.10 o 
   9  -8   5        3.20      -32.76     38.80 o 
  10  -8   5       72.24        2.79     84.01 o 
  -8  -7   5      115.66      146.30     46.55 o 
  -7  -7   5       20.31       79.10     48.32 o 
  -6  -7   5      100.30      238.67     62.84 o 
  -5  -7   5      800.22      753.01     72.78 o 
  -4  -7   5     1305.92     1226.95     62.22 o 
  -3  -7   5       21.54       47.58     40.89 o 
  -2  -7   5        3.33       24.75     25.25 o 
  -1  -7   5      228.37      185.90     37.77 o 
   0  -7   5     2717.33     2989.78     75.37 o 
   1  -7   5     6431.71     6431.24    158.39 o 
   2  -7   5     1538.38     1574.60     81.12 o 
   3  -7   5     5243.83     6033.78    267.86 o 
   4  -7   5       66.70      128.76     81.78 o 
   5  -7   5      652.95      824.42     87.19 o 
   6  -7   5      148.45      154.81     40.09 o 
   7  -7   5       71.35       72.39     30.71 o 
   8  -7   5      308.16      277.82     44.22 o 
   9  -7   5      236.43      307.45     91.38 o 
  -9  -6   5       39.05       41.54     39.27 o 
  -8  -6   5      247.10      220.65     40.97 o 
  -7  -6   5       15.26       -4.06     54.40 o 
  -6  -6   5      742.70      620.07     65.63 o 
  -5  -6   5      210.72      217.68     45.41 o 
  -4  -6   5      326.58      369.54     39.50 o 
  -3  -6   5       38.33       41.07     33.26 o 
  -2  -6   5       44.98       46.81     28.20 o 
  -1  -6   5      774.06      608.26     37.81 o 
   0  -6   5      433.93      438.14     29.64 o 
   1  -6   5     6593.30     6132.57    114.55 o 
   2  -6   5    12716.65    11656.60    369.31 o 
   3  -6   5     5538.68     5722.33    119.55 o 
   4  -6   5       13.97       38.70     37.41 o 
   5  -6   5       52.98       15.24     20.04 o 
   6  -6   5      219.38      339.60     88.92 o 
   7  -6   5      343.09      427.63     58.90 o 
   8  -6   5     1789.12     1733.67     46.79 o 
  -9  -5   5       12.58       -2.71     49.11 o 
  -8  -5   5        5.67       -6.87     45.10 o 
  -7  -5   5      135.03      163.44     42.68 o 
  -6  -5   5       28.92       21.94     30.78 o 
  -5  -5   5        0.15        5.57     58.83 o 
  -4  -5   5       13.66       -3.52     42.40 o 
  -3  -5   5      218.31      253.48     40.22 o 
  -2  -5   5       45.24       21.83     44.63 o 
  -1  -5   5       26.68       69.52     24.67 o 
   0  -5   5     4976.70     5389.43     89.41 o 
   1  -5   5     2965.26     2258.89     61.49 o 
   2  -5   5     2700.79     2152.61     56.38 o 
   3  -5   5      367.43      493.18     35.69 o 
   4  -5   5        8.78       24.12     29.77 o 
   5  -5   5     1368.11     1422.44     67.97 o 
   6  -5   5     3183.33     3584.75     69.48 o 
   7  -5   5      608.68      594.69     34.18 o 
   8  -5   5       19.04      107.97     74.99 o 
  -9  -4   5      163.34      209.71     57.56 o 
  -8  -4   5     2619.39     2406.64     77.82 o 
  -7  -4   5     2089.74     2179.23     67.52 o 
  -6  -4   5       14.12       11.62     33.15 o 
  -5  -4   5        8.33      -11.16     24.34 o 
  -4  -4   5      214.15      311.49     27.31 o 
  -3  -4   5     3999.59     3851.47     67.69 o 
  -2  -4   5      174.61      171.85     32.93 o 
  -1  -4   5     2160.08     2707.09     54.72 o 
   0  -4   5      679.24      835.64    105.96 o 
   1  -4   5      642.96      512.05     69.58 o 
   2  -4   5       27.84      -11.19     22.65 o 
   3  -4   5       27.45       29.03     26.47 o 
   4  -4   5      124.00      112.03     22.20 o 
   5  -4   5      965.71      951.12     43.75 o 
   6  -4   5      174.42      158.28     22.42 o 
   7  -4   5      141.41      170.37     68.97 o 
  10  -4   5        5.20      -39.89     91.48 o 
 -10  -3   5      656.62      774.07     56.26 o 
  -9  -3   5      859.07      803.18     64.25 o 
  -8  -3   5      175.63      196.46     35.03 o 
  -7  -3   5        4.48      -34.20     23.71 o 
  -6  -3   5       29.33       47.64     24.25 o 
  -5  -3   5      737.94      998.89     37.64 o 
  -4  -3   5     2914.29     3101.69     60.55 o 
  -3  -3   5      188.65      193.25     15.61 o 
  -2  -3   5     5962.31     6929.24     91.62 o 
  -1  -3   5     5447.93     5863.89     83.46 o 
   0  -3   5      174.25      969.95     27.06 o 
   1  -3   5      439.49      374.97     30.79 o 
   2  -3   5      136.29      154.04     26.57 o 
   3  -3   5     2004.48     1712.26     77.94 o 
   4  -3   5     3443.23     3629.70    101.84 o 
   5  -3   5      982.32      958.84     33.48 o 
   6  -3   5     9852.44     9543.87    271.32 o 
   7  -3   5      227.95      349.09     76.55 o 
   9  -3   5       13.16        6.46     73.76 o 
  10  -3   5       11.58      -15.60     87.58 o 
 -10  -2   5      366.06      463.11     69.90 o 
  -9  -2   5      182.95      262.72     56.91 o 
  -8  -2   5      232.50      294.82     35.30 o 
  -7  -2   5      164.23      154.11     29.69 o 
  -6  -2   5     2192.48     2492.68     53.66 o 
  -5  -2   5     1918.30     2028.42     66.82 o 
  -4  -2   5     2748.77     2392.23     61.19 o 
  -3  -2   5    12109.43    12476.05    186.76 o 
  -2  -2   5       38.58       92.36     13.07 o 
  -1  -2   5       18.63       32.29      9.09 o 
   0  -2   5      215.12      679.64     21.54 o 
   1  -2   5     2415.63     3419.59     68.34 o 
   2  -2   5     4402.87     4309.47     88.48 o 
   3  -2   5     1190.17     1109.64    147.21 o 
   4  -2   5     3719.38     3678.31    114.99 o 
   5  -2   5     6621.60     6581.45    228.53 o 
   6  -2   5      313.95      529.15     75.21 o 
   7  -2   5      197.53      280.01     72.09 o 
   9  -2   5      110.00       62.29     58.83 o 
  10  -2   5      210.37      162.79    164.46 o 
 -10  -1   5       29.48       25.14     31.18 o 
  -9  -1   5       12.06       74.16     38.83 o 
  -8  -1   5      326.95      447.99     38.96 o 
  -7  -1   5      150.59      182.60     38.09 o 
  -6  -1   5      496.66      512.02     31.89 o 
  -5  -1   5     2068.86     1865.43     43.52 o 
  -4  -1   5     8105.04     7819.17    174.63 o 
  -3  -1   5     6588.52     5604.12     67.31 o 
  -2  -1   5     5949.47     4904.35    171.38 o 
  -1  -1   5      712.96      655.87     16.59 o 
   0  -1   5      831.66     1695.54     31.80 o 
   1  -1   5     3041.30     3848.42     58.97 o 
   2  -1   5     4536.79     4909.99    123.90 o 
   3  -1   5     1306.67     1388.00     95.04 o 
   4  -1   5     4817.17     4583.07    136.27 o 
   5  -1   5      502.46      656.17     71.42 o 
   6  -1   5      540.73      554.67     74.54 o 
   7  -1   5       10.70       47.80     64.07 o 
   8  -1   5        5.13       40.84     52.51 o 
   9  -1   5      148.88      265.57     80.55 o 
 -10   0   5       52.90       55.60     35.74 o 
  -9   0   5       89.38      102.11     29.59 o 
  -8   0   5      205.81      277.66     31.95 o 
  -7   0   5        0.35       -0.11     48.36 o 
  -6   0   5     1798.42     1708.60    104.79 o 
  -5   0   5     1247.99     1258.64     38.47 o 
  -4   0   5      706.95      512.78     28.91 o 
  -3   0   5      637.77      771.59     30.34 o 
  -2   0   5     1280.86     1140.07     21.22 o 
  -1   0   5        6.29       24.02     10.92 o 
   0   0   5    21300.50    20426.62    229.29 o 
   1   0   5     2344.57     2575.10     48.41 o 
   2   0   5      191.06      144.18      9.81 o 
   3   0   5     3826.79     3342.59    101.73 o 
   4   0   5      531.69      639.46     90.36 o 
   5   0   5       15.04      -35.32     52.81 o 
   6   0   5       75.59      122.28     67.36 o 
   7   0   5      161.80      144.60     82.56 o 
   8   0   5        1.34      -47.07     54.52 o 
   9   0   5      156.50      182.24    107.12 o 
 -10   1   5      196.57       22.62     82.23 o 
  -9   1   5     1465.29     1523.80     65.85 o 
  -8   1   5      961.55      898.12     65.74 o 
  -7   1   5       86.07      220.97     40.56 o 
  -6   1   5      776.60      668.96     32.86 o 
  -5   1   5      784.99     1041.48     32.13 o 
  -4   1   5      180.44      142.06     18.27 o 
  -3   1   5      227.36      229.35     12.38 o 
  -2   1   5       44.74       69.17     14.24 o 
  -1   1   5     3563.97     4695.95     54.26 o 
   0   1   5     1492.62     1543.71     25.14 o 
   1   1   5       23.96       32.57     20.08 o 
   2   1   5      176.32      204.23    191.87 o 
   3   1   5      444.52      536.06     51.25 o 
   4   1   5       67.36       99.26     13.32 o 
   5   1   5      206.03      235.12     28.71 o 
   6   1   5       28.96       23.42     18.26 o 
   7   1   5      526.22      415.70    100.24 o 
   8   1   5      157.18      201.31     60.19 o 
   9   1   5      496.28      528.70     92.50 o 
 -10   2   5      135.52      171.15     92.48 o 
  -9   2   5      184.41       72.87     51.37 o 
  -8   2   5      314.49      317.75     40.76 o 
  -7   2   5      510.23      433.05     33.59 o 
  -6   2   5      231.74      256.80     41.55 o 
  -5   2   5       13.38       -7.69     19.36 o 
  -4   2   5     1169.35     1532.35     72.32 o 
  -3   2   5      307.67      364.16     21.67 o 
  -2   2   5     4569.36     4276.23     63.92 o 
  -1   2   5      244.49      411.75     48.39 o 
   0   2   5     8244.85     9059.62    139.64 o 
   1   2   5     1216.31     1301.00     42.54 o 
   2   2   5       14.51      -22.40     36.77 o 
   3   2   5       44.16       31.20     42.56 o 
   4   2   5      291.79      361.01     60.50 o 
   5   2   5      959.23      852.03     99.50 o 
   6   2   5      191.79      136.56     62.62 o 
   7   2   5      893.27      834.41     37.83 o 
   8   2   5      285.44      323.87     67.27 o 
   9   2   5       41.07      -14.70     74.24 o 
 -10   3   5        2.84      -27.22     45.79 o 
  -9   3   5     4048.65     4141.40    110.67 o 
  -8   3   5     1543.14     1447.24    138.29 o 
  -7   3   5        1.79      -15.09     21.04 o 
  -6   3   5       71.86       37.11     22.16 o 
  -5   3   5     2061.89     2159.45     40.08 o 
  -4   3   5     1330.20     1465.56     50.07 o 
  -3   3   5       10.66       33.97     16.31 o 
  -2   3   5      342.75      435.11     25.18 o 
  -1   3   5     5993.32     6029.50     84.89 o 
   0   3   5     1009.84     1145.10     40.18 o 
   1   3   5      247.54       80.00     31.77 o 
   2   3   5        0.14      -41.36     29.01 o 
   3   3   5      560.03      497.95     61.17 o 
   4   3   5      352.68      346.19     66.30 o 
   5   3   5      317.40      542.63     78.22 o 
   6   3   5      249.26      227.80    108.24 o 
   7   3   5      643.55      687.77     93.45 o 
   8   3   5       19.15       39.19     85.35 o 
 -10   4   5      955.05      992.72    230.09 o 
  -9   4   5       37.95       11.58     48.91 o 
  -8   4   5      156.33      177.40     57.08 o 
  -7   4   5       21.92      -39.65     26.43 o 
  -6   4   5       50.37       53.21     21.83 o 
  -5   4   5     2502.58     2599.88     53.58 o 
  -4   4   5     1696.22     1851.83     45.32 o 
  -3   4   5     7770.44     7090.98    159.91 o 
  -2   4   5    15299.68    14718.89    183.77 o 
  -1   4   5      339.36      206.09     26.91 o 
   0   4   5        4.11       68.40     43.86 o 
   1   4   5      332.58      387.24     52.98 o 
   2   4   5     1763.20     1770.15    261.62 o 
   3   4   5     2290.40     2509.15    112.76 o 
   4   4   5     1160.93     1255.85    145.63 o 
   5   4   5     1337.09     1394.91    105.52 o 
   6   4   5      279.67      354.44     87.80 o 
   7   4   5      168.67      258.23     86.52 o 
   8   4   5       11.73      104.23    106.93 o 
 -10   5   5       81.95      135.09     92.15 o 
  -9   5   5      232.80      253.70     35.85 o 
  -8   5   5       50.96       70.66     31.59 o 
  -7   5   5      239.01      316.31     39.04 o 
  -6   5   5      681.48      676.31     37.66 o 
  -5   5   5     3167.16     3150.26     58.02 o 
  -4   5   5     2963.70     2680.20     55.59 o 
  -3   5   5     3584.52     3053.31    117.65 o 
  -2   5   5        1.59      -13.29     22.84 o 
  -1   5   5      150.52      155.38     35.89 o 
   0   5   5      150.67      267.11     35.41 o 
   1   5   5     1027.69     1124.39     50.22 o 
   2   5   5     1470.40     1567.86     89.88 o 
   3   5   5      572.10      597.96     56.71 o 
   4   5   5     3567.34     3207.44    210.92 o 
   5   5   5     2311.94     2081.95    129.70 o 
   6   5   5      235.05      299.51     89.70 o 
   7   5   5        1.33       31.57     37.12 o 
   8   5   5       55.44       63.11     67.16 o 
 -10   6   5        1.28       13.87     37.91 o 
  -9   6   5        7.68      -30.61     32.69 o 
  -8   6   5        1.28       33.41     32.16 o 
  -7   6   5      496.22      627.40     48.09 o 
  -6   6   5      435.50      446.89     32.81 o 
  -5   6   5     4449.55     4137.64     74.22 o 
  -4   6   5      706.11      751.69     46.72 o 
  -3   6   5      563.02      511.28     54.48 o 
  -2   6   5      956.01     1063.75     45.93 o 
  -1   6   5        9.43       15.06     29.44 o 
   0   6   5     1590.85     1502.74     59.39 o 
   1   6   5        3.21      -18.85     56.99 o 
   2   6   5     4713.62     4516.17    189.09 o 
   3   6   5     2906.18     2717.35     90.31 o 
   4   6   5      811.63     1044.71    166.47 o 
   5   6   5        0.20       16.27     72.09 o 
   6   6   5       61.94       19.39     79.22 o 
   7   6   5       66.63      212.71    101.95 o 
 -10   7   5      126.23       91.28     47.04 o 
  -9   7   5      492.12      476.76     49.44 o 
  -8   7   5       44.98       88.79     62.48 o 
  -7   7   5      158.57      112.30     41.54 o 
  -6   7   5     1504.86     1327.02     69.71 o 
  -5   7   5      408.20      397.57     51.13 o 
  -4   7   5       75.36      266.13    115.70 o 
  -3   7   5      109.48      113.19     53.86 o 
  -2   7   5     3892.59     4497.33    144.91 o 
  -1   7   5     1454.68     1442.35     58.79 o 
   0   7   5      176.60      156.96     85.35 o 
   1   7   5      397.82      257.91     57.74 o 
   2   7   5      878.45     1022.75     82.01 o 
   3   7   5        5.77       26.09     45.22 o 
   4   7   5       49.38       22.99     48.95 o 
   5   7   5       36.63       83.46     83.90 o 
   6   7   5       29.30      190.65     85.68 o 
   7   7   5       34.41       20.61     92.37 o 
 -10   8   5      432.35      557.24    136.33 o 
  -9   8   5      408.01      521.44    117.61 o 
  -8   8   5      172.33      190.26     39.09 o 
  -7   8   5      171.01      184.26     54.70 o 
  -6   8   5     2323.25     2411.74    110.31 o 
  -5   8   5       25.59        8.79     38.03 o 
  -4   8   5       12.48       -1.32     36.10 o 
  -3   8   5       35.83        0.71     40.15 o 
  -2   8   5       17.87       36.19     61.92 o 
  -1   8   5      856.80      817.99    212.43 o 
   0   8   5       99.17      140.87     56.20 o 
   1   8   5      117.43      169.33     83.01 o 
   2   8   5       53.26       82.68     61.75 o 
   3   8   5      138.87       25.46     59.81 o 
   4   8   5       73.96      -44.62     53.81 o 
   5   8   5      170.92      361.35    104.29 o 
   6   8   5       73.87       73.87    157.00 o 
 -10   9   5      136.90       84.83     50.05 o 
  -9   9   5      399.53      403.77     78.76 o 
  -8   9   5      290.24      338.65     56.60 o 
  -7   9   5        8.82      -14.64     37.42 o 
  -6   9   5       72.79      117.80     40.20 o 
  -5   9   5       34.23       49.97     39.53 o 
  -4   9   5       95.66       94.53     34.48 o 
  -3   9   5     1191.84      966.54     61.10 o 
  -2   9   5     2259.05     1682.50    118.33 o 
  -1   9   5      999.52     1172.72     66.51 o 
   0   9   5       44.00        3.32     53.84 o 
   1   9   5       29.09      104.46     51.88 o 
   2   9   5       10.33       59.86     51.30 o 
   3   9   5       98.04       26.87     64.63 o 
   4   9   5        4.28      -37.47     58.61 o 
   5   9   5       96.01       87.69    162.01 o 
   6   9   5      329.62      651.16    128.25 o 
  -9  10   5       49.48       59.53     47.90 o 
  -8  10   5       19.03       49.71     44.94 o 
  -7  10   5       68.75       68.96     42.92 o 
  -6  10   5       74.88      142.83     49.44 o 
  -5  10   5      270.51      348.42     57.80 o 
  -4  10   5      786.06      639.61     56.38 o 
  -3  10   5      217.05      110.09     59.38 o 
  -2  10   5      157.10      184.70     68.25 o 
  -1  10   5      916.01      748.22    103.82 o 
   0  10   5       87.92       98.65     52.23 o 
   1  10   5       18.98       57.78     53.61 o 
   2  10   5       51.00       -0.28     65.52 o 
   3  10   5      300.14      436.22    146.58 o 
   4  10   5        6.93       90.45    109.51 o 
   5  10   5      147.96       73.76    105.85 o 
  -9  11   5       87.92       33.38     50.79 o 
  -8  11   5        6.52        4.70     64.58 o 
  -7  11   5       58.76       62.80     45.92 o 
  -6  11   5       55.46       77.81     45.05 o 
  -5  11   5      202.60      189.09     63.21 o 
  -4  11   5     2247.13     1926.93    192.37 o 
  -3  11   5    15458.88    14182.51    311.74 o 
  -2  11   5      605.69      627.50    144.07 o 
  -1  11   5       32.84      347.57     72.00 o 
   0  11   5        4.06       -7.61     51.21 o 
   1  11   5      152.95      160.13     62.30 o 
   2  11   5        8.59       20.95     57.16 o 
   3  11   5        0.63      -23.14    102.20 o 
   4  11   5      164.60      107.56     90.38 o 
  -9  12   5        3.07       36.74     63.14 o 
  -8  12   5       22.80       18.75     44.47 o 
  -7  12   5        7.18        9.91     49.19 o 
  -6  12   5      967.30      791.36    124.03 o 
  -5  12   5      112.29       95.44     60.32 o 
  -4  12   5       62.33       79.57     50.77 o 
  -3  12   5       45.56       10.98     81.73 o 
  -2  12   5      436.51      347.80     65.42 o 
  -1  12   5        1.33      -59.50     58.05 o 
   0  12   5       87.74      142.89     62.36 o 
   1  12   5      133.68       97.59     77.83 o 
   2  12   5       86.03      -56.37     87.80 o 
   3  12   5      246.95      430.69    103.80 o 
  -8  13   5       34.39      120.11     59.37 o 
  -7  13   5      147.97      201.23     60.41 o 
  -6  13   5      879.41      623.82     92.88 o 
  -5  13   5       67.91       84.02     50.40 o 
  -4  13   5       21.20       47.00     55.54 o 
  -3  13   5      143.36      135.07     63.14 o 
  -2  13   5        2.17      -67.56     73.62 o 
  -1  13   5       24.34       18.96     71.98 o 
   0  13   5       16.88       52.14     91.53 o 
   1  13   5      860.28      996.99     94.15 o 
   2  13   5      731.66      787.51    119.14 o 
  -7  14   5      156.19      194.59     65.92 o 
  -6  14   5      181.58      276.21    100.45 o 
  -5  14   5       40.14      -11.22     55.65 o 
  -4  14   5       29.56       -0.58     67.41 o 
  -3  14   5      118.56      149.27    129.47 o 
  -2  14   5      515.97      499.34    101.34 o 
  -1  14   5        8.32       -7.10     61.97 o 
   0  14   5      543.32      340.10     97.07 o 
   1  14   5       17.82       55.74     99.84 o 
  -6  15   5        2.47      -35.32     69.70 o 
  -5  15   5        2.74      108.96     65.79 o 
  -4  15   5       19.72        3.55     61.71 o 
  -3  15   5      120.92      119.55     71.66 o 
  -2  15   5      103.61       99.25     88.07 o 
  -1  15   5       68.56       29.75     95.27 o 
   0 -17   6       56.80      222.69     77.52 o 
   1 -17   6      325.30      393.07     79.80 o 
   2 -17   6      176.65      253.49     78.56 o 
   3 -17   6        3.46       13.63     72.37 o 
   4 -17   6      100.35      166.93     97.92 o 
   5 -17   6       21.29       34.76    119.77 o 
  -2 -16   6        4.04      -35.02    103.08 o 
  -1 -16   6      135.25      172.05     69.09 o 
   0 -16   6      622.89      615.89     83.01 o 
   1 -16   6      354.14      481.27     96.94 o 
   2 -16   6       74.20      -24.96     76.06 o 
   3 -16   6      648.82      784.79    178.72 o 
   4 -16   6      113.50       97.49    125.57 o 
   5 -16   6        0.02      -13.69     64.87 o 
   6 -16   6        3.75       90.69     75.53 o 
  -3 -15   6       38.53       37.86    101.48 o 
  -2 -15   6       82.68      323.24    208.97 o 
  -1 -15   6      389.94      372.41     84.01 o 
   0 -15   6        6.92      -16.08     63.29 o 
   1 -15   6       72.24      -17.83     69.90 o 
   2 -15   6      277.86      231.53     86.97 o 
   3 -15   6      152.20       96.15     84.18 o 
   4 -15   6        6.32      -60.92     63.44 o 
   5 -15   6        4.81      -24.27     62.81 o 
   6 -15   6      254.05      372.90    178.39 o 
   7 -15   6      816.54     1140.18    350.82 o 
  -4 -14   6       52.26       22.99     67.46 o 
  -3 -14   6       13.87       -1.54     56.77 o 
  -2 -14   6      170.45      278.51    100.50 o 
  -1 -14   6       72.04       76.64     66.81 o 
   0 -14   6      439.72      467.56     89.14 o 
   1 -14   6       54.59      175.55     94.37 o 
   2 -14   6       26.25       85.57     57.09 o 
   3 -14   6       44.29       58.74     56.95 o 
   4 -14   6      633.25      539.05     72.92 o 
   5 -14   6      305.55      242.95     74.93 o 
   6 -14   6       22.21       22.74    104.46 o 
   7 -14   6       25.04      -78.74     86.05 o 
   8 -14   6      690.63      534.03    173.49 o 
  -5 -13   6       88.37       41.99     65.12 o 
  -4 -13   6      882.37      954.67     92.74 o 
  -3 -13   6      104.90       21.52     61.80 o 
  -2 -13   6        1.56       44.70     78.98 o 
  -1 -13   6      335.60      394.79     69.70 o 
   0 -13   6        4.22       47.63     79.10 o 
   1 -13   6      157.35      182.05     67.69 o 
   2 -13   6       31.47      132.06    113.87 o 
   3 -13   6      290.93      318.67     74.01 o 
   4 -13   6      340.94      262.35     71.53 o 
   5 -13   6        3.18      -48.10     92.25 o 
   6 -13   6      700.23      778.61     99.11 o 
   7 -13   6      214.92      244.34     71.84 o 
   8 -13   6      158.98      122.62     50.29 o 
  -6 -12   6       20.96     -100.44     94.51 o 
  -5 -12   6      759.48      808.77     73.76 o 
  -4 -12   6       80.06       19.14     78.88 o 
  -3 -12   6      262.44      263.38     75.10 o 
  -2 -12   6     1626.42     1515.64     90.70 o 
  -1 -12   6      813.84      740.65     73.12 o 
   0 -12   6      112.67       88.59     59.05 o 
   1 -12   6       23.92        7.45     43.62 o 
   2 -12   6     1369.15     1544.77     78.65 o 
   3 -12   6       71.91       76.50     59.22 o 
   4 -12   6       27.07      -79.16     61.18 o 
   5 -12   6      460.04      637.55     79.78 o 
   6 -12   6      742.24      860.86     75.36 o 
   7 -12   6        4.93       81.32     50.32 o 
   8 -12   6        0.24       48.01     61.75 o 
   9 -12   6       76.76       39.02     80.61 o 
  -6 -11   6      287.33      473.97    180.00 o 
  -5 -11   6     2061.97     1866.04     98.64 o 
  -4 -11   6     1087.68      977.88     78.80 o 
  -3 -11   6      511.07      675.52     76.66 o 
  -2 -11   6       33.64       70.17     42.11 o 
  -1 -11   6        2.13       36.06     41.15 o 
   0 -11   6       62.64        1.02     47.10 o 
   1 -11   6     1162.91      903.36     73.05 o 
   2 -11   6     1286.52     1514.29     72.49 o 
   3 -11   6        0.01      -13.71     41.78 o 
   4 -11   6      746.15      723.52     72.33 o 
   5 -11   6      148.91      121.39     62.63 o 
   6 -11   6       78.25       62.46     54.35 o 
   7 -11   6       26.30        6.24     36.16 o 
   8 -11   6        8.43       63.21     39.75 o 
   9 -11   6      289.80      218.69     45.06 o 
  -7 -10   6      601.60      562.24     91.37 o 
  -6 -10   6       42.04       51.13     56.69 o 
  -5 -10   6       74.18       63.55     43.89 o 
  -4 -10   6      521.11      625.65    124.52 o 
  -3 -10   6       70.97      -21.20    100.28 o 
  -2 -10   6        0.14      -25.66     36.83 o 
  -1 -10   6       52.37      -23.02     46.58 o 
   0 -10   6       59.18      102.16     47.57 o 
   1 -10   6     2045.43     1903.66     70.83 o 
   2 -10   6     1039.75     1016.08     69.55 o 
   3 -10   6      996.50     1070.94     60.60 o 
   4 -10   6       58.91       87.68     55.32 o 
   5 -10   6       55.37      115.80     49.91 o 
   6 -10   6        9.35       -8.82    119.00 o 
   7 -10   6      562.95      551.19     85.43 o 
   8 -10   6      461.71      477.58     52.19 o 
   9 -10   6        7.84       37.24     65.30 o 
  -8  -9   6       30.12      -81.34     75.99 o 
  -7  -9   6        0.35      171.70    117.33 o 
  -6  -9   6     1147.77     1191.72     66.52 o 
  -5  -9   6      409.97      484.40     76.77 o 
  -4  -9   6       16.32      -15.41     42.20 o 
  -3  -9   6        3.29      -11.77     48.47 o 
  -2  -9   6     1605.62     1782.86     92.12 o 
  -1  -9   6     1381.24     1216.68     53.74 o 
   0  -9   6     2792.53     2489.43     70.71 o 
   1  -9   6      352.63      536.00     84.07 o 
   2  -9   6     2627.19     2789.28    104.01 o 
   3  -9   6     2283.23     2420.90     77.38 o 
   4  -9   6        9.62       82.90     67.97 o 
   5  -9   6       12.13      -56.68     44.89 o 
   6  -9   6       81.03       66.73     49.54 o 
   7  -9   6     2484.65     2412.02     78.70 o 
   8  -9   6      216.18      191.30     38.01 o 
   9  -9   6        2.59       44.05     46.32 o 
  -8  -8   6      171.61      207.89     59.16 o 
  -7  -8   6      201.86      270.42    117.44 o 
  -6  -8   6      345.22      411.71     70.53 o 
  -5  -8   6       27.71       30.99     58.55 o 
  -4  -8   6      126.28       58.31     40.75 o 
  -3  -8   6     1330.17     1495.01     54.95 o 
  -2  -8   6     6234.54     6362.71    190.14 o 
  -1  -8   6      682.30      700.06     39.46 o 
   0  -8   6      932.61      790.50    118.22 o 
   1  -8   6     2068.17     2157.98     60.74 o 
   2  -8   6      207.91      282.89     36.32 o 
   3  -8   6       27.90       42.21     54.52 o 
   4  -8   6        0.87      -66.69     47.05 o 
   5  -8   6      149.95      246.46     58.29 o 
   6  -8   6       83.11       42.50     40.59 o 
   7  -8   6       30.22      -26.03     36.47 o 
   8  -8   6      267.82      351.29     49.96 o 
   9  -8   6      236.47      231.56     66.20 o 
  -8  -7   6      210.51      121.21     52.98 o 
  -7  -7   6       25.37       29.85     37.99 o 
  -6  -7   6       51.02      113.32     54.26 o 
  -5  -7   6       79.83       56.88     39.22 o 
  -4  -7   6     1004.57      972.24     95.94 o 
  -3  -7   6      823.15      865.73     49.02 o 
  -2  -7   6      662.08      899.10     39.49 o 
  -1  -7   6     7494.03     6991.33    119.84 o 
   0  -7   6     4255.46     4311.32     92.23 o 
   1  -7   6      758.47      797.78     38.43 o 
   2  -7   6        2.56       24.49     27.73 o 
   3  -7   6      389.38      425.34     48.63 o 
   4  -7   6       28.06       43.86     35.97 o 
   5  -7   6      757.66      945.13     98.19 o 
   6  -7   6      128.47       81.21     37.28 o 
   7  -7   6       19.20       46.31     32.30 o 
   8  -7   6      398.26      335.08     43.68 o 
   9  -7   6        1.51       21.66     30.13 o 
  10  -7   6        1.41       33.54     91.59 o 
  -9  -6   6       26.81       35.89     35.48 o 
  -8  -6   6       27.29      143.13     87.05 o 
  -7  -6   6      107.40      106.25    119.45 o 
  -6  -6   6        2.79       68.30     79.44 o 
  -5  -6   6      197.84      247.00     32.91 o 
  -4  -6   6       25.26      -13.43     23.06 o 
  -3  -6   6      371.61      255.19     27.31 o 
  -2  -6   6     2955.82     2661.56    157.39 o 
  -1  -6   6       61.60      -21.27     33.92 o 
   0  -6   6      392.72      312.39     26.78 o 
   1  -6   6       80.50      224.15     48.13 o 
   2  -6   6     3691.22     3749.39     80.00 o 
   3  -6   6     1991.08     1794.65     66.31 o 
   4  -6   6       46.27      186.26     65.18 o 
   5  -6   6     1932.58     1779.35     80.53 o 
   6  -6   6     4155.65     3970.92    110.81 o 
   7  -6   6        0.89      -13.30     28.84 o 
   8  -6   6        0.48       24.73     26.76 o 
   9  -6   6       37.36      115.55     87.24 o 
  -9  -5   6       50.41       51.25     37.77 o 
  -8  -5   6       40.96       14.04     37.14 o 
  -7  -5   6      219.46      109.38     51.20 o 
  -6  -5   6      722.39      667.66     61.67 o 
  -5  -5   6       72.03      118.11     39.78 o 
  -4  -5   6     1927.62     1662.83     49.47 o 
  -3  -5   6     6703.12     7813.01    127.19 o 
  -2  -5   6        7.07       -7.66     16.29 o 
  -1  -5   6       85.06       70.89     21.86 o 
   0  -5   6      923.93      715.31     48.80 o 
   1  -5   6     1695.84     1958.72     55.12 o 
   2  -5   6     7294.32     6821.05    126.71 o 
   3  -5   6     4785.77     5218.08    103.07 o 
   4  -5   6      237.97      363.38     64.35 o 
   5  -5   6     2108.78     2130.33     82.43 o 
   6  -5   6      769.00      702.47     36.26 o 
   7  -5   6       32.07       45.32     21.33 o 
   8  -5   6      162.76      131.15     78.78 o 
  -9  -4   6        0.37       -7.54     39.69 o 
  -8  -4   6      552.76      595.67     42.81 o 
  -7  -4   6     2320.97     2297.34     59.96 o 
  -6  -4   6        2.23       20.94     28.58 o 
  -5  -4   6       20.86      -15.34     23.92 o 
  -4  -4   6     2336.22     2295.19     75.38 o 
  -3  -4   6     1024.38      855.41     66.85 o 
  -2  -4   6       48.06      171.88     19.05 o 
  -1  -4   6      186.60      303.27     41.34 o 
   0  -4   6      444.92      895.94     34.21 o 
   1  -4   6      129.65      188.20     28.52 o 
   2  -4   6     1381.94     1849.15     95.82 o 
   3  -4   6     6572.36     7321.71    371.99 o 
   4  -4   6     1537.34     1457.20    166.02 o 
   5  -4   6       18.56       12.49     16.04 o 
   6  -4   6       22.01       24.37     14.14 o 
   7  -4   6       16.53      -74.65     66.07 o 
   8  -4   6      541.00      630.66     96.49 o 
 -10  -3   6       89.48       71.44     41.81 o 
  -9  -3   6      588.95      589.86     45.06 o 
  -8  -3   6       52.93       56.73     43.26 o 
  -7  -3   6       69.45       46.83     31.59 o 
  -6  -3   6     2065.70     2305.91     91.68 o 
  -5  -3   6     1231.24     1249.38     49.24 o 
  -4  -3   6       33.59        8.39     16.09 o 
  -3  -3   6       58.79       53.38     18.52 o 
  -2  -3   6      522.43      651.91     19.83 o 
  -1  -3   6     1418.48     2273.25     81.34 o 
   0  -3   6        7.83      196.68     22.00 o 
   1  -3   6      202.33      523.95     33.78 o 
   2  -3   6    12591.44    13455.13    209.47 o 
   3  -3   6     2035.81     1916.43     55.34 o 
   4  -3   6     1199.85     1406.90     25.26 o 
   6  -3   6      512.72      614.39    122.57 o 
   7  -3   6        9.99      -34.88     66.97 o 
 -10  -2   6      393.76      344.70     45.21 o 
  -9  -2   6      251.69      279.18     38.82 o 
  -8  -2   6      619.89      622.09     39.37 o 
  -7  -2   6      394.68      467.70     28.60 o 
  -6  -2   6     2790.96     3069.48     62.90 o 
  -5  -2   6      140.07      135.80     26.16 o 
  -4  -2   6      733.76      955.00     53.44 o 
  -3  -2   6        2.48        5.83      9.87 o 
  -2  -2   6     3044.11     3075.24     37.96 o 
  -1  -2   6     1619.43     2024.81     31.98 o 
   0  -2   6     1924.05     1311.28     34.26 o 
   1  -2   6     8979.15     6908.57    310.54 o 
   2  -2   6     4026.88     3769.79    175.05 o 
   3  -2   6      874.91      897.74     55.93 o 
   4  -2   6      256.39      260.40     51.92 o 
   5  -2   6      680.07      733.84     72.54 o 
   6  -2   6      151.03      156.77    105.85 o 
   7  -2   6     4031.36     3683.88    161.90 o 
   8  -2   6       41.48       62.51    124.91 o 
   9  -2   6      484.51      655.29    226.75 o 
 -10  -1   6       46.08      -22.83     30.93 o 
  -9  -1   6      682.62      660.74     49.29 o 
  -8  -1   6       18.92       41.58     24.37 o 
  -7  -1   6       61.66       55.14     35.06 o 
  -6  -1   6       33.42       34.37     22.19 o 
  -5  -1   6      155.61      164.72     15.42 o 
  -4  -1   6     6642.53     6548.82     80.73 o 
  -3  -1   6    11700.97    10568.85    110.00 o 
  -2  -1   6    10760.81    10130.90    162.32 o 
  -1  -1   6      901.29      854.38     26.78 o 
   0  -1   6     8692.44     7759.16     87.18 o 
   1  -1   6     2499.88     2040.74    115.32 o 
   2  -1   6        4.43        4.13      7.41 o 
   3  -1   6      585.96      419.51     50.14 o 
   4  -1   6     2828.79     3172.45    113.87 o 
   5  -1   6     1404.16     1676.14     92.93 o 
   6  -1   6     3645.84     3543.60    200.23 o 
   7  -1   6        5.46       80.00     69.86 o 
   8  -1   6      886.64      779.16    106.74 o 
   9  -1   6       12.65       23.38     87.75 o 
 -10   0   6       68.20       46.71     40.86 o 
  -9   0   6     1827.97     1671.74     74.28 o 
  -8   0   6      688.77      698.38     54.34 o 
  -7   0   6        0.85       29.21     40.61 o 
  -6   0   6       78.99      152.58     86.19 o 
  -5   0   6       38.73       78.65     17.39 o 
  -4   0   6      295.45      384.34     28.50 o 
  -3   0   6      148.85      131.61     16.21 o 
  -2   0   6      573.89      471.77     10.73 o 
  -1   0   6      186.66      239.22     49.27 o 
   0   0   6     1515.52     1394.07     26.03 o 
   1   0   6       25.59       34.30     10.96 o 
   2   0   6        4.32        3.01     10.03 o 
   3   0   6      215.59      237.00     46.80 o 
   4   0   6      110.83      128.92     79.89 o 
   5   0   6      357.76      246.45     83.96 o 
   6   0   6      107.43      154.54     49.31 o 
   7   0   6     1563.57     1274.21     93.58 o 
   8   0   6       15.79      -14.60     53.33 o 
   9   0   6       18.37       26.40     98.13 o 
 -10   1   6      195.07      176.68     37.07 o 
  -9   1   6      100.76      104.40     28.62 o 
  -8   1   6        0.94       43.43     28.16 o 
  -7   1   6       14.02       15.49     23.09 o 
  -6   1   6       84.34      131.25     28.39 o 
  -5   1   6     1340.85     1566.03     40.98 o 
  -4   1   6      309.49      462.32     21.79 o 
  -3   1   6      101.66      126.86     10.77 o 
  -2   1   6       38.00       33.97     14.29 o 
  -1   1   6      295.81      485.07     29.11 o 
   0   1   6      110.01       50.14     13.53 o 
   1   1   6       39.81      163.92     52.48 o 
   2   1   6       28.49       34.92     20.28 o 
   3   1   6      278.91      314.92     21.56 o 
   4   1   6     1327.38      703.09    250.87 o 
   5   1   6     4263.27     4827.35    201.34 o 
   6   1   6      945.58      961.00     66.90 o 
   7   1   6      120.78      116.45     86.41 o 
   8   1   6        2.66       10.86     54.24 o 
   9   1   6       42.37       31.37     76.42 o 
 -10   2   6       77.54       27.38     76.83 o 
  -9   2   6       34.77       23.01     34.14 o 
  -8   2   6      194.60      243.93     29.79 o 
  -7   2   6      539.36      625.63     37.90 o 
  -6   2   6       56.33       83.89     24.99 o 
  -5   2   6     6976.13     6534.24     79.02 o 
  -4   2   6    11327.68    10870.05    126.07 o 
  -3   2   6      227.84      185.76     19.49 o 
  -2   2   6       40.82       22.93     13.95 o 
  -1   2   6       92.75       83.25     18.38 o 
   0   2   6     2513.03     2987.84     55.52 o 
   1   2   6     1223.07     1422.16     31.50 o 
   2   2   6     2638.85     2926.20     98.28 o 
   3   2   6      598.40      733.84    100.50 o 
   4   2   6     2191.87     2260.67    104.07 o 
   5   2   6       84.81      134.58     23.79 o 
   6   2   6      266.23      311.78     69.00 o 
   7   2   6      304.50      376.84     75.56 o 
   8   2   6      179.37      203.19     68.19 o 
 -10   3   6        4.51       62.92     48.63 o 
  -9   3   6      286.06      284.65     40.38 o 
  -8   3   6      220.36      291.16     36.83 o 
  -7   3   6       96.74       84.56     25.67 o 
  -6   3   6     1510.11     1464.52     41.46 o 
  -5   3   6     9064.48     9332.97    113.70 o 
  -4   3   6      588.31      475.86     19.46 o 
  -3   3   6        9.92       -1.70     12.06 o 
  -2   3   6       41.08       30.60     20.23 o 
  -1   3   6     1446.39     1345.13     41.25 o 
   0   3   6      442.99      503.15     23.78 o 
   1   3   6       56.89      213.78     30.50 o 
   2   3   6     2946.47     2633.58     69.21 o 
   3   3   6     4086.81     3703.27    134.71 o 
   4   3   6       23.31      -73.76     97.50 o 
   5   3   6      309.21      360.90     80.89 o 
   6   3   6      313.63      278.04    101.73 o 
   7   3   6       54.25        4.96     18.84 o 
   8   3   6        2.13      -37.15     61.88 o 
 -10   4   6      480.71      447.92     61.97 o 
  -9   4   6      344.59      267.88    106.78 o 
  -8   4   6      505.80      552.31     37.82 o 
  -7   4   6     1183.82     1224.45     47.20 o 
  -6   4   6      387.01      352.28     31.35 o 
  -5   4   6      208.02      232.85     40.08 o 
  -4   4   6      351.67      386.41     42.39 o 
  -3   4   6      221.07      226.25     22.54 o 
  -2   4   6     2581.00     2633.88     52.30 o 
  -1   4   6     6137.42     5544.11     79.92 o 
   0   4   6     1140.73     1098.24     88.14 o 
   1   4   6     4513.06     4329.00    185.19 o 
   2   4   6     7086.39     6312.50    155.87 o 
   3   4   6      214.27      136.83     65.85 o 
   4   4   6        1.21       14.15    101.95 o 
   5   4   6      728.08      836.12     99.28 o 
   6   4   6     1326.93     1378.87    121.90 o 
   7   4   6        4.97       23.77     34.16 o 
   8   4   6      135.69      105.55     83.02 o 
 -10   5   6       35.92       17.69     79.95 o 
  -9   5   6      275.63      340.45     49.29 o 
  -8   5   6      214.47      200.93     33.62 o 
  -7   5   6      220.46      293.52     45.86 o 
  -6   5   6      202.69      213.66     47.52 o 
  -5   5   6        1.26       10.53     40.33 o 
  -4   5   6      376.18      448.45     30.37 o 
  -3   5   6      203.04      201.69     37.90 o 
  -2   5   6     5015.13     5372.00    101.04 o 
  -1   5   6     6625.91     6117.03    144.29 o 
   0   5   6     4560.46     5092.00    102.13 o 
   1   5   6     1990.97     1939.24     73.87 o 
   2   5   6       50.87       43.23     49.81 o 
   3   5   6       31.50       -8.75     50.20 o 
   4   5   6      369.20      397.78    137.50 o 
   5   5   6      171.15      178.17     85.35 o 
   6   5   6      196.33      148.08     91.59 o 
   7   5   6      323.08      302.22     79.52 o 
 -10   6   6       52.09       71.15     37.08 o 
  -9   6   6       73.76      129.70     46.63 o 
  -8   6   6      113.65       44.87     32.85 o 
  -7   6   6       60.81       53.67     29.66 o 
  -6   6   6        7.88       41.20     26.00 o 
  -5   6   6      706.30      620.18     67.44 o 
  -4   6   6      528.23      556.24     32.27 o 
  -3   6   6     3186.51     3457.13     76.16 o 
  -2   6   6     4149.76     3552.44     72.25 o 
  -1   6   6      228.32      194.83     57.72 o 
   0   6   6      116.95      214.14     46.73 o 
   1   6   6      208.91      237.38     52.97 o 
   2   6   6        0.62      -28.53     65.13 o 
   3   6   6      485.19      456.26     57.18 o 
   4   6   6      728.81      946.43    164.91 o 
   5   6   6       24.80       72.87     79.78 o 
   6   6   6      307.80      237.78     99.61 o 
   7   6   6      189.06      451.71    119.33 o 
 -10   7   6     1908.29     2075.64     71.65 o 
  -9   7   6      913.48      875.24    102.43 o 
  -8   7   6        0.83       15.91     33.96 o 
  -7   7   6        0.04      -28.86     36.14 o 
  -6   7   6     1259.25     1143.27     61.31 o 
  -5   7   6      156.94      236.69     69.08 o 
  -4   7   6      119.04      112.31     32.92 o 
  -3   7   6     1184.84     1329.73     61.22 o 
  -2   7   6      376.37      327.58     42.31 o 
  -1   7   6       26.45      111.73     46.79 o 
   0   7   6       32.90       22.48     76.66 o 
   1   7   6       26.90      -12.99     40.28 o 
   2   7   6       39.96       80.65     74.32 o 
   3   7   6       49.49       47.62     56.13 o 
   4   7   6      121.48        8.80     76.21 o 
   5   7   6      323.63      442.57     99.28 o 
   6   7   6      149.58      104.07     94.26 o 
   7   7   6        1.59      -70.64    105.18 o 
 -10   8   6      215.81      175.21     50.20 o 
  -9   8   6        0.37       -2.62     43.51 o 
  -8   8   6       39.72       58.21     35.11 o 
  -7   8   6        1.54       10.04     35.39 o 
  -6   8   6     2501.67     2303.40     71.55 o 
  -5   8   6        6.46        4.59     28.34 o 
  -4   8   6       32.84       20.65     29.23 o 
  -3   8   6     1089.08     1156.05     55.36 o 
  -2   8   6       68.66       73.44     39.87 o 
  -1   8   6        6.51       -2.18     46.44 o 
   0   8   6       30.18        1.49     39.74 o 
   1   8   6       76.47       39.66     60.95 o 
   2   8   6       66.29       12.43     46.90 o 
   3   8   6     1657.96     1626.88    159.00 o 
   4   8   6      341.27      245.25     65.26 o 
   5   8   6       30.71      -24.96     90.70 o 
   6   8   6       62.46      283.91    183.29 o 
 -10   9   6       88.42       27.50     55.49 o 
  -9   9   6       42.65       55.85     53.11 o 
  -8   9   6       96.03       16.42     45.88 o 
  -7   9   6      118.92      142.81     60.33 o 
  -6   9   6      468.89      473.31     66.28 o 
  -5   9   6      626.39      752.05     78.17 o 
  -4   9   6      688.51      670.28     48.79 o 
  -3   9   6       76.94       99.41     82.08 o 
  -2   9   6       46.16       77.17     54.89 o 
  -1   9   6       71.94       57.65     94.77 o 
   0   9   6      350.62      352.43     68.59 o 
   1   9   6       99.10       20.59     79.81 o 
   2   9   6      150.49      117.67     55.27 o 
   3   9   6      603.93      597.25    162.51 o 
   4   9   6       31.64       88.85     85.02 o 
   5   9   6       55.15      123.35    170.26 o 
  -9  10   6        2.92       25.49     49.59 o 
  -8  10   6      223.54      345.70     61.58 o 
  -7  10   6      639.49      602.48     51.10 o 
  -6  10   6     1807.62     1660.94     64.25 o 
  -5  10   6      817.88      815.95     92.89 o 
  -4  10   6      281.88      317.00     75.77 o 
  -3  10   6      104.25      100.38     69.19 o 
  -2  10   6       31.36      -59.02     56.41 o 
  -1  10   6      447.94      421.70     59.74 o 
   0  10   6       34.63        6.72     47.78 o 
   1  10   6      696.57      715.29    102.01 o 
   2  10   6        1.39      125.28    100.15 o 
   3  10   6        3.76       10.10     56.94 o 
   4  10   6        8.64       96.33     95.38 o 
   5  10   6        3.85        5.35     98.61 o 
  -9  11   6      665.24      781.92     80.99 o 
  -8  11   6     1033.09      919.38     68.97 o 
  -7  11   6      359.46      469.58     66.35 o 
  -6  11   6       36.65       83.48     47.72 o 
  -5  11   6      178.05      316.11     83.60 o 
  -4  11   6      262.10      304.14     63.37 o 
  -3  11   6     1945.89     1997.96     91.24 o 
  -2  11   6     1739.52     1520.85     82.20 o 
  -1  11   6       41.14       54.52     62.50 o 
   0  11   6      899.61      832.22    129.53 o 
   1  11   6      447.36      510.79    176.49 o 
   2  11   6       27.86       74.09     80.94 o 
   3  11   6        1.24      -70.48     77.95 o 
   4  11   6       17.72       46.97     72.21 o 
  -8  12   6        0.83       52.75     60.14 o 
  -7  12   6        0.01      -11.07     65.11 o 
  -6  12   6      104.92      122.05     60.79 o 
  -5  12   6       20.74      -23.33     63.70 o 
  -4  12   6       77.34      103.15     52.92 o 
  -3  12   6      140.07      107.15     57.03 o 
  -2  12   6     2291.90     1886.06     96.40 o 
  -1  12   6      569.41      548.19     73.65 o 
   0  12   6      238.25      136.04     91.92 o 
   1  12   6       14.56      -86.19     82.44 o 
   2  12   6       21.95       20.77    108.87 o 
   3  12   6       70.15      172.70     77.32 o 
  -8  13   6       66.07      146.77    118.48 o 
  -7  13   6        0.75       -2.58     48.06 o 
  -6  13   6       40.02       78.03     57.91 o 
  -5  13   6       41.92       21.87     61.50 o 
  -4  13   6       45.39      -36.08     53.18 o 
  -3  13   6     2773.58     2339.63    157.04 o 
  -2  13   6      830.49      677.62     95.47 o 
  -1  13   6       22.71       85.54     79.23 o 
   0  13   6       41.33       40.06    105.91 o 
   1  13   6        0.10       -4.76     64.89 o 
   2  13   6      154.87      102.71     79.83 o 
  -7  14   6      108.16      115.56     82.97 o 
  -6  14   6      129.95      328.43    123.03 o 
  -5  14   6       23.19       42.76     58.26 o 
  -4  14   6       33.09       78.02     52.27 o 
  -3  14   6      135.80      236.53     69.96 o 
  -2  14   6       97.07      123.30     89.53 o 
  -1  14   6       27.50       15.69     84.63 o 
   0  14   6       18.81       76.09     73.00 o 
   1  14   6       25.38       94.53     78.43 o 
  -5  15   6       27.84      -18.85     61.02 o 
  -4  15   6      553.62      548.41     71.72 o 
  -3  15   6      223.38      187.62    115.77 o 
  -2  15   6        0.34       34.82     74.43 o 
  -1  15   6       38.07      141.96     78.19 o 
   0 -17   7      123.32      114.35     88.29 o 
   1 -17   7        6.16       -7.77     98.28 o 
   2 -17   7        6.33      -54.60     68.74 o 
   3 -17   7        5.95      -99.21     74.47 o 
   4 -17   7      261.75      529.36    181.90 o 
  -2 -16   7       20.25       82.44     85.68 o 
  -1 -16   7       88.59      146.34    100.28 o 
   0 -16   7       60.98       87.61     77.84 o 
   1 -16   7       11.69      100.47     90.75 o 
   2 -16   7       55.58      161.74    111.20 o 
   3 -16   7      606.03      671.68    160.95 o 
   4 -16   7      730.17      820.46     90.22 o 
   5 -16   7      136.47      207.73    118.94 o 
   6 -16   7       36.78       53.49     74.75 o 
  -3 -15   7        6.86       48.20     59.31 o 
  -2 -15   7      181.30      336.46    164.24 o 
  -1 -15   7       24.02       69.30     87.63 o 
   0 -15   7        1.65      -58.90     57.27 o 
   1 -15   7       53.39      127.47     62.15 o 
   2 -15   7      521.87      690.14     91.01 o 
   3 -15   7      335.19      327.03     84.30 o 
   4 -15   7        0.55      -12.73     70.68 o 
   5 -15   7       26.35      190.04    142.18 o 
   6 -15   7        7.96       -0.16     76.98 o 
   7 -15   7       18.59      -91.15    124.13 o 
  -4 -14   7     1542.26     1421.58    250.31 o 
  -3 -14   7       31.32      -21.76    167.25 o 
  -2 -14   7       89.45       49.98     66.13 o 
  -1 -14   7       28.30      129.31     54.59 o 
   0 -14   7       83.60       36.33     62.67 o 
   1 -14   7      295.02      363.26     77.89 o 
   2 -14   7        4.69       10.39     67.08 o 
   3 -14   7      606.28      606.45     86.80 o 
   4 -14   7     1176.89     1068.94     98.73 o 
   5 -14   7      452.09      452.81    174.38 o 
   6 -14   7        6.54       88.42     65.31 o 
   7 -14   7       36.31       22.40    150.64 o 
  -5 -13   7      183.92      120.80     79.33 o 
  -4 -13   7        4.23       26.08     81.39 o 
  -3 -13   7      161.54      292.14    140.89 o 
  -2 -13   7        9.76        1.29     42.39 o 
  -1 -13   7      403.52      475.25     70.83 o 
   0 -13   7       72.76       63.62     48.55 o 
   1 -13   7       14.01      -70.48     59.66 o 
   2 -13   7      643.52      637.85     79.56 o 
   3 -13   7      222.21      207.59     68.40 o 
   4 -13   7        0.98       95.04    118.00 o 
   5 -13   7       21.47       20.28     54.14 o 
   6 -13   7      195.57      218.98     80.02 o 
   7 -13   7      234.91      348.41     76.70 o 
   8 -13   7      591.46      665.35     72.53 o 
  -6 -12   7      144.91      196.81     74.93 o 
  -5 -12   7      758.52      770.85     78.36 o 
  -4 -12   7       17.83       33.21     46.48 o 
  -3 -12   7      341.66      356.21     65.83 o 
  -2 -12   7     1398.50     1490.40     80.06 o 
  -1 -12   7     1555.12     1270.74     69.34 o 
   0 -12   7        0.08       37.09     64.63 o 
   1 -12   7     1193.61     1127.11    195.94 o 
   2 -12   7     1516.07     1301.96    112.13 o 
   3 -12   7       27.85       24.85     46.57 o 
   4 -12   7       10.50        4.79     44.56 o 
   5 -12   7      286.13      268.91     73.43 o 
   6 -12   7      935.41     1058.04    161.12 o 
   7 -12   7      262.43      331.54    139.63 o 
   8 -12   7        9.94       46.64     52.23 o 
  -6 -11   7        2.74        7.44     73.85 o 
  -5 -11   7       42.14       39.74     47.41 o 
  -4 -11   7       36.73       69.83     52.25 o 
  -3 -11   7       98.57      102.95     70.22 o 
  -2 -11   7      188.56      180.17     72.92 o 
  -1 -11   7        0.67       76.13     85.29 o 
   0 -11   7      366.67      324.75     79.33 o 
   1 -11   7      561.24      643.53     79.89 o 
   2 -11   7       62.12       13.95     86.52 o 
   3 -11   7        1.23      -16.11     42.46 o 
   4 -11   7      154.97      176.30    103.90 o 
   5 -11   7      764.91      917.06     87.75 o 
   6 -11   7     1307.47     1156.18    112.37 o 
   7 -11   7      608.78      666.51     50.29 o 
   8 -11   7      428.78      505.29    143.35 o 
   9 -11   7        2.38       31.10     38.45 o 
  -7 -10   7       17.96       33.32    111.09 o 
  -6 -10   7       10.89      -29.52     49.81 o 
  -5 -10   7      547.43      558.45     97.77 o 
  -4 -10   7      585.73      538.38    127.47 o 
  -3 -10   7     1757.79     1589.74    146.35 o 
  -2 -10   7       56.31      101.94     45.89 o 
  -1 -10   7      871.44      834.52     52.64 o 
   0 -10   7       67.24       68.37     41.78 o 
   1 -10   7       31.04       33.19     36.72 o 
   2 -10   7        2.46      -18.65     44.85 o 
   3 -10   7     1282.00     1212.61     69.47 o 
   4 -10   7       47.33       60.61     43.52 o 
   5 -10   7      148.34      177.93     86.61 o 
   6 -10   7       64.73       -3.93     63.68 o 
   7 -10   7      678.15      666.58     58.55 o 
   8 -10   7        7.03        6.13     41.86 o 
   9 -10   7        2.45      100.44     79.83 o 
  -8  -9   7        6.93      -45.24    113.32 o 
  -7  -9   7        4.81      -14.93     59.83 o 
  -6  -9   7      815.98      749.10     57.52 o 
  -5  -9   7     1980.01     1976.49    143.29 o 
  -4  -9   7        9.35      -66.24     44.16 o 
  -3  -9   7      175.22      288.21     40.45 o 
  -2  -9   7     1634.05     1533.91     66.30 o 
  -1  -9   7       21.10       33.01     41.84 o 
   0  -9   7      165.59      223.25     60.76 o 
   1  -9   7       21.43      145.91     57.88 o 
   2  -9   7     1206.26     1065.56     62.02 o 
   3  -9   7     3045.96     2995.19    112.93 o 
   4  -9   7      121.53       97.42     45.29 o 
   5  -9   7      283.08      269.38     53.84 o 
   6  -9   7      746.54      674.15     77.38 o 
   7  -9   7      799.08      820.47     68.50 o 
   8  -9   7       46.45       92.94     34.35 o 
   9  -9   7       20.98       32.12     36.10 o 
  -8  -8   7       46.74       17.57     49.64 o 
  -7  -8   7      264.34       31.12    122.40 o 
  -6  -8   7     1416.51     1480.04    134.38 o 
  -5  -8   7      393.05      428.29     93.76 o 
  -4  -8   7     1399.62     1357.30    124.68 o 
  -3  -8   7     2684.85     2640.92     80.55 o 
  -2  -8   7      472.17      442.66     37.05 o 
  -1  -8   7      313.05      337.68     49.30 o 
   0  -8   7      140.40      245.56     92.20 o 
   1  -8   7     2894.86     2815.34     86.63 o 
   2  -8   7      114.40       64.77     51.92 o 
   3  -8   7       17.78       23.96     35.38 o 
   4  -8   7       13.62       67.21     39.70 o 
   5  -8   7       49.19       63.90     42.22 o 
   6  -8   7      590.50      563.47     65.21 o 
   7  -8   7      454.92      608.63     50.46 o 
   8  -8   7      277.03      318.29     53.74 o 
   9  -8   7      330.17      281.87    104.18 o 
  -8  -7   7       49.36        5.25     48.03 o 
  -7  -7   7       59.78       86.60     48.80 o 
  -6  -7   7     1834.89     2122.62     97.83 o 
  -5  -7   7      689.53      670.37     63.50 o 
  -4  -7   7      466.95      402.07     57.66 o 
  -3  -7   7        0.84       13.89     39.62 o 
  -2  -7   7       96.55       88.86     30.10 o 
  -1  -7   7     2755.35     2363.18     75.03 o 
   0  -7   7     5124.89     4732.89    110.96 o 
   1  -7   7      740.32      555.73     35.62 o 
   2  -7   7     1731.02     1727.08     64.62 o 
   3  -7   7     2555.10     2518.20    105.69 o 
   4  -7   7       57.68       65.57     54.71 o 
   5  -7   7       92.09      138.60     43.74 o 
   6  -7   7      820.05      850.38     45.33 o 
   7  -7   7      106.20       94.65     34.83 o 
   8  -7   7      483.38      411.93     27.21 o 
  -9  -6   7       24.47       17.47     37.68 o 
  -8  -6   7       46.88       27.31     29.99 o 
  -7  -6   7      674.58      653.22     60.49 o 
  -6  -6   7      116.73      106.28     35.38 o 
  -5  -6   7      300.71      318.28     31.74 o 
  -4  -6   7        0.62      -20.03     32.98 o 
  -3  -6   7      424.37      424.34     63.68 o 
  -2  -6   7      470.96      472.52     32.14 o 
  -1  -6   7     2320.99     2402.61    123.90 o 
   0  -6   7      825.27      996.13     42.09 o 
   1  -6   7      316.61      356.55     34.83 o 
   2  -6   7     5325.20     6514.83    169.48 o 
   3  -6   7        1.08      102.83     38.46 o 
   4  -6   7        2.45       12.04     43.23 o 
   5  -6   7        8.77       38.06     19.26 o 
   6  -6   7     1372.49     1412.36     68.75 o 
   7  -6   7       34.96       24.20     40.45 o 
   9  -6   7      526.13      564.69    105.74 o 
  -9  -5   7        1.56      -11.26     37.74 o 
  -8  -5   7      101.92      120.04     33.47 o 
  -7  -5   7     1412.40     1392.91     55.37 o 
  -6  -5   7        2.27      -16.27     33.31 o 
  -5  -5   7       38.58       42.23     33.76 o 
  -4  -5   7      409.45      507.01     40.83 o 
  -3  -5   7     4147.42     4180.34     93.15 o 
  -2  -5   7        4.02        2.32     15.07 o 
  -1  -5   7        4.48        4.61     18.76 o 
   0  -5   7     3184.27     2261.04    114.54 o 
   1  -5   7     3547.48     4011.85     94.69 o 
   2  -5   7     2130.52     2289.90     58.38 o 
   3  -5   7        0.04       46.69     33.59 o 
   4  -5   7      103.05      129.96     36.25 o 
   5  -5   7      609.67      637.63     41.72 o 
   6  -5   7     2723.92     2200.66     57.49 o 
   8  -5   7      129.74      171.04     86.46 o 
   9  -5   7      146.15      160.23     95.71 o 
  -9  -4   7      228.62      196.46     64.22 o 
  -8  -4   7      139.10      149.15     33.31 o 
  -7  -4   7       31.22       74.15     32.24 o 
  -6  -4   7        0.40       -9.34     20.90 o 
  -5  -4   7        1.43       10.66     25.18 o 
  -4  -4   7      695.92      532.81     25.87 o 
  -3  -4   7     1845.45     1859.97     57.05 o 
  -2  -4   7     4164.56     3725.52     58.45 o 
  -1  -4   7       68.82      181.88     18.72 o 
   0  -4   7     1930.92     1806.85     40.32 o 
   1  -4   7      108.59       36.44     25.77 o 
   2  -4   7       33.16       -4.05     23.12 o 
   3  -4   7      944.32      954.98     59.50 o 
   4  -4   7     2728.41     3227.79    133.65 o 
   5  -4   7       33.05       59.31     31.40 o 
   7  -4   7       24.84       79.89     70.87 o 
   8  -4   7      492.47      363.13     95.27 o 
 -10  -3   7      910.12     1008.91     94.20 o 
  -9  -3   7      480.43      502.68     38.28 o 
  -8  -3   7       37.45       53.52     36.57 o 
  -7  -3   7       67.47      144.23     41.98 o 
  -6  -3   7      729.35      632.19     34.07 o 
  -5  -3   7     2416.01     2292.55     97.88 o 
  -4  -3   7      224.94      163.80     25.08 o 
  -3  -3   7       51.25       33.72     13.37 o 
  -2  -3   7    11872.09    11454.50    144.43 o 
  -1  -3   7     2016.83     1547.77     27.96 o 
   0  -3   7        1.35       -0.77     14.49 o 
   1  -3   7      438.70      353.04    102.90 o 
   2  -3   7     7665.81     7346.22    251.20 o 
   3  -3   7       22.53       56.82     33.51 o 
   4  -3   7       11.61       14.25     45.35 o 
   5  -3   7     1076.42      871.33     76.99 o 
   7  -3   7      794.67      762.03     96.38 o 
   8  -3   7        0.08     -108.97     80.22 o 
 -10  -2   7       40.36       73.99     36.78 o 
  -9  -2   7       14.54        9.49     25.53 o 
  -8  -2   7       59.34       89.80     28.83 o 
  -7  -2   7      148.84      161.23     37.24 o 
  -6  -2   7     2649.78     2732.73     56.59 o 
  -5  -2   7      927.35      881.58     48.64 o 
  -4  -2   7     1107.69     1241.58     26.53 o 
  -3  -2   7     1163.46     1314.10     18.06 o 
  -2  -2   7      777.64      510.46     10.83 o 
  -1  -2   7       23.88       36.49     12.96 o 
   0  -2   7      339.89      231.99     24.87 o 
   1  -2   7     4584.69     4379.02     57.16 o 
   2  -2   7     1543.33     1531.95     38.44 o 
   3  -2   7      339.85      372.60     46.35 o 
   4  -2   7     3668.48     3362.54    117.55 o 
   5  -2   7     2512.03     2310.03    107.97 o 
   7  -2   7        1.52       77.11     72.54 o 
   8  -2   7       86.75      147.75     85.57 o 
   9  -2   7      520.38      612.16    117.22 o 
 -10  -1   7        3.93      -28.40     38.45 o 
  -9  -1   7      161.77      211.68     60.98 o 
  -8  -1   7      891.18      817.85     44.99 o 
  -7  -1   7       19.14       19.20     23.25 o 
  -6  -1   7        2.83       -6.68     21.98 o 
  -5  -1   7     2478.82     2164.15     39.66 o 
  -4  -1   7    11317.47    12435.29    140.25 o 
  -3  -1   7     3056.00     2703.83     68.46 o 
  -2  -1   7      181.11      292.05     47.47 o 
  -1  -1   7        5.69       34.14     10.92 o 
   0  -1   7     1037.57     1477.99     27.00 o 
   1  -1   7     7371.97     7073.44    246.80 o 
   2  -1   7      460.68      575.92     27.58 o 
   3  -1   7      379.88      384.08     50.47 o 
   4  -1   7     1151.13     1456.53    123.46 o 
   5  -1   7       13.66       79.78     57.83 o 
   6  -1   7       23.65       53.26    101.84 o 
   7  -1   7       89.76       92.57     52.89 o 
   8  -1   7      620.09      728.30    118.68 o 
   9  -1   7        2.99       52.70     65.50 o 
 -10   0   7       43.24       15.96     40.10 o 
  -9   0   7      523.83      491.80     66.58 o 
  -8   0   7      989.95      971.72     47.88 o 
  -7   0   7        7.76      -20.34     24.82 o 
  -6   0   7       22.52      -12.34     40.84 o 
  -5   0   7      695.89      763.59     66.21 o 
  -4   0   7       54.02       36.62     24.59 o 
  -3   0   7       74.61       46.66     10.53 o 
  -2   0   7       19.62       36.92     11.44 o 
  -1   0   7       77.28      112.47     17.61 o 
   0   0   7        5.24        0.08     15.96 o 
   1   0   7      389.97      635.62     23.08 o 
   2   0   7     1218.92     1405.45     36.27 o 
   3   0   7       44.22       89.76     30.13 o 
   4   0   7      132.02      127.87     46.09 o 
   5   0   7       12.80       65.82     42.83 o 
   6   0   7      118.90      141.64    121.51 o 
   7   0   7      846.99      994.96     73.32 o 
   8   0   7       66.56      106.00     60.72 o 
   9   0   7      208.37      200.50    103.18 o 
 -10   1   7      402.08      401.41     40.22 o 
  -9   1   7       41.05       32.04     32.51 o 
  -8   1   7      485.88      619.04    162.23 o 
  -7   1   7      851.40      966.19     38.79 o 
  -6   1   7       12.31        1.05     30.37 o 
  -5   1   7       55.22       71.38     17.01 o 
  -4   1   7       10.82        4.57     19.51 o 
  -3   1   7       33.18       20.40     13.54 o 
  -2   1   7       26.35       37.86     11.73 o 
  -1   1   7      577.50      469.64     23.65 o 
   0   1   7      260.48       41.99     25.51 o 
   1   1   7      904.38      549.86     67.36 o 
   2   1   7      156.04      114.58     20.86 o 
   3   1   7      149.20      175.50     17.27 o 
   4   1   7      243.20      236.89     73.87 o 
   5   1   7     1313.06     1407.04    106.80 o 
   6   1   7      505.46      289.43     73.76 o 
   7   1   7       26.34      136.60     70.40 o 
   8   1   7      448.39      518.51     76.03 o 
   9   1   7      127.20       87.96     84.41 o 
 -10   2   7        4.65       30.97     37.56 o 
  -9   2   7     2123.15     1958.45    154.27 o 
  -8   2   7      386.21      420.72     33.05 o 
  -7   2   7      420.43      494.02     37.60 o 
  -6   2   7        0.17       27.01     17.39 o 
  -5   2   7       61.44       66.42     20.42 o 
  -4   2   7     3192.61     2848.20     45.75 o 
  -3   2   7     2116.54     1882.89     30.80 o 
  -2   2   7       42.94       61.37     16.12 o 
  -1   2   7     4401.31     4364.58     57.93 o 
   0   2   7     3591.39     2636.47     76.35 o 
   1   2   7     1740.12     1039.99     80.67 o 
   2   2   7       41.50       97.72     25.28 o 
   3   2   7      146.15      106.50     18.44 o 
   4   2   7      858.40      426.85    386.64 o 
   5   2   7      501.54      528.15     74.22 o 
   6   2   7      978.19      877.78     83.93 o 
   7   2   7      420.15      402.83    108.97 o 
   8   2   7       82.85      131.67    107.97 o 
 -10   3   7      614.60      523.63    121.12 o 
  -9   3   7       84.77      316.84    128.31 o 
  -8   3   7       36.04        3.84     23.80 o 
  -7   3   7        1.37       15.83     23.47 o 
  -6   3   7      208.85      253.79     33.56 o 
  -5   3   7     2315.39     2447.26     45.08 o 
  -4   3   7      159.20      166.23     22.84 o 
  -3   3   7      487.64      514.05     34.03 o 
  -2   3   7     4083.55     4088.10     62.72 o 
  -1   3   7     3874.31     4216.69     67.02 o 
   0   3   7       60.36       47.93     23.73 o 
   1   3   7       62.26      171.83     30.99 o 
   2   3   7      923.49      740.85     67.41 o 
   3   3   7     2444.29     2510.37    116.10 o 
   4   3   7       16.99     -133.04    108.53 o 
   5   3   7     4781.22     4688.25    245.02 o 
   6   3   7       14.56      -27.43     18.28 o 
   7   3   7       65.51       25.78     91.37 o 
   8   3   7        0.08       60.38     66.52 o 
 -10   4   7      595.66      509.14     87.63 o 
  -9   4   7        8.69       25.01     40.45 o 
  -8   4   7       31.52       45.55     24.94 o 
  -7   4   7      174.09      260.43     29.57 o 
  -6   4   7      327.86      329.68     25.45 o 
  -5   4   7        5.77       16.73     19.69 o 
  -4   4   7     1578.36     1497.77     48.01 o 
  -3   4   7     3146.24     3179.31     53.14 o 
  -2   4   7     1042.78     1067.70     58.50 o 
  -1   4   7     1193.17     1315.70     89.38 o 
   0   4   7      139.69      266.21     28.94 o 
   1   4   7     1064.52     1160.16     59.83 o 
   2   4   7      780.07      808.52     77.61 o 
   3   4   7      246.37      155.55     68.08 o 
   4   4   7      290.03      259.62    129.81 o 
   5   4   7       70.32      199.89     80.45 o 
   6   4   7      725.02      892.84    113.21 o 
   7   4   7        2.57        4.45     80.50 o 
   8   4   7        2.48       28.55     79.57 o 
 -10   5   7       73.73      115.48     44.63 o 
  -9   5   7       29.61       35.76     41.05 o 
  -8   5   7      234.81      167.37     32.91 o 
  -7   5   7      116.21      208.79     54.52 o 
  -6   5   7       53.24      116.53     31.75 o 
  -5   5   7     2556.63     2539.16     73.71 o 
  -4   5   7     1760.19     1617.06     53.48 o 
  -3   5   7       60.68       66.19     31.27 o 
  -2   5   7      306.06      457.65     33.21 o 
  -1   5   7      281.73      327.72     35.91 o 
   0   5   7      409.19      538.17     41.84 o 
   1   5   7      498.71      643.36     46.04 o 
   2   5   7      110.89      313.48    108.53 o 
   3   5   7     1441.36     1252.62    104.40 o 
   4   5   7     3091.23     3172.67    224.74 o 
   5   5   7       49.62       75.99     80.78 o 
   6   5   7        0.27      -47.02     87.80 o 
   7   5   7       25.06       -5.47     76.88 o 
 -10   6   7        0.04       15.26     33.88 o 
  -9   6   7       82.81       76.55     37.86 o 
  -8   6   7       32.96       18.54     32.57 o 
  -7   6   7      317.36      377.44     42.18 o 
  -6   6   7     2164.63     2156.77     68.59 o 
  -5   6   7     1429.91     1377.07     95.36 o 
  -4   6   7        0.45       -9.62     25.30 o 
  -3   6   7       11.53       39.04     31.64 o 
  -2   6   7      349.96      378.68     35.47 o 
  -1   6   7     1050.79      879.21     59.65 o 
   0   6   7      507.06      666.34     58.11 o 
   1   6   7      381.15      441.83     61.07 o 
   2   6   7      871.68      888.67     59.82 o 
   3   6   7     1066.12      903.69    122.68 o 
   4   6   7        6.58     -114.43     82.34 o 
   5   6   7        3.04       65.41     87.24 o 
   6   6   7       78.19       97.83     93.71 o 
   7   6   7       53.19      147.41    110.20 o 
 -10   7   7      518.67      493.36     53.89 o 
  -9   7   7     1103.29     1081.92     53.43 o 
  -8   7   7      691.12      656.40     53.26 o 
  -7   7   7       16.21       -1.51     36.39 o 
  -6   7   7     2306.62     2233.61     65.42 o 
  -5   7   7       31.00       55.99     28.24 o 
  -4   7   7        9.81       51.90     30.95 o 
  -3   7   7       58.07       21.77     31.88 o 
  -2   7   7       64.96       56.68     33.22 o 
  -1   7   7      259.93      351.48     55.99 o 
   0   7   7       10.20      -38.36     40.38 o 
   1   7   7      100.04       72.54     45.13 o 
   2   7   7      122.97      114.81     61.96 o 
   3   7   7      101.32      312.57    104.01 o 
   4   7   7        0.08      -48.02     80.67 o 
   5   7   7        5.04       36.55     85.68 o 
   6   7   7        0.56     -153.43    102.29 o 
 -10   8   7       34.25      107.71     55.41 o 
  -9   8   7       92.24      138.22     51.78 o 
  -8   8   7      151.43      128.08     51.11 o 
  -7   8   7      229.07      324.58     43.26 o 
  -6   8   7        1.77       -2.11     33.27 o 
  -5   8   7       23.26       70.67     43.58 o 
  -4   8   7      223.68      213.90     40.56 o 
  -3   8   7      803.41      913.11     59.78 o 
  -2   8   7        3.86       28.70     35.57 o 
  -1   8   7      869.27     1065.43    131.81 o 
   0   8   7      333.42      386.71     54.05 o 
   1   8   7      488.92      556.58     81.45 o 
   2   8   7        1.45       72.01     53.67 o 
   3   8   7       68.21       -0.32     63.17 o 
   4   8   7      121.81      251.26     98.61 o 
   5   8   7       62.51        2.34     90.81 o 
   6   8   7      407.65      379.84    199.56 o 
 -10   9   7      800.89      869.13     60.73 o 
  -9   9   7      326.05      325.01     52.16 o 
  -8   9   7      121.11       91.08     44.36 o 
  -7   9   7       54.80       75.51     49.42 o 
  -6   9   7       11.96       10.42     35.23 o 
  -5   9   7       26.91       24.17     32.99 o 
  -4   9   7      175.71      327.86     60.39 o 
  -3   9   7      346.32      329.88     47.40 o 
  -2   9   7      151.17       80.66     43.84 o 
  -1   9   7      128.35      159.42     82.41 o 
   0   9   7       22.55        2.52     44.76 o 
   1   9   7      176.49      201.48     66.00 o 
   2   9   7       31.79       13.57    109.86 o 
   3   9   7       70.21       48.77     59.32 o 
   4   9   7       59.96      212.68     84.57 o 
   5   9   7        0.28      -70.64    171.59 o 
  -9  10   7        4.13       -5.70     43.73 o 
  -8  10   7       64.22       82.42     41.78 o 
  -7  10   7        2.17      -17.31     41.69 o 
  -6  10   7      578.94      745.15     51.05 o 
  -5  10   7      730.99      753.11     57.69 o 
  -4  10   7      410.24      527.54    111.63 o 
  -3  10   7     4405.60     3938.11     95.41 o 
  -2  10   7       98.86      123.34     51.41 o 
  -1  10   7      142.61      170.72     63.12 o 
   0  10   7        7.76       63.41     53.20 o 
   1  10   7      174.63      417.26    119.95 o 
   2  10   7      547.36      463.41     73.52 o 
   3  10   7      240.77      265.50     71.35 o 
   4  10   7      225.87      417.47     82.47 o 
  -9  11   7       20.09       42.03     50.52 o 
  -8  11   7       33.38       63.34     44.05 o 
  -7  11   7      379.21      391.05     58.57 o 
  -6  11   7      537.33      428.94     85.24 o 
  -5  11   7     1110.84     1189.70     63.85 o 
  -4  11   7      766.97      807.71     62.64 o 
  -3  11   7      899.56      832.10     65.11 o 
  -2  11   7       28.45       93.20     85.76 o 
  -1  11   7        1.38      -24.60     83.83 o 
   0  11   7       51.57       -2.44     63.03 o 
   1  11   7       27.65       -9.99     68.57 o 
   2  11   7       80.76       -9.01     63.00 o 
   3  11   7      140.87      120.06     86.18 o 
   4  11   7      307.04      288.61     87.13 o 
  -8  12   7       26.66      132.74     65.65 o 
  -7  12   7      121.31       87.50     52.55 o 
  -6  12   7      701.86      709.31     97.01 o 
  -5  12   7       33.56       90.54     53.89 o 
  -4  12   7       35.71       10.77     55.45 o 
  -3  12   7      140.83      225.22    121.76 o 
  -2  12   7        0.00      -22.70     65.74 o 
  -1  12   7       84.32      111.07     63.18 o 
   0  12   7       47.82       30.57     61.30 o 
   1  12   7       20.77       55.52     69.53 o 
   2  12   7      841.80      944.73    113.48 o 
   3  12   7      173.53      184.44    160.62 o 
  -7  13   7      326.74      289.71     93.64 o 
  -6  13   7      581.61      556.92    101.67 o 
  -5  13   7      131.95      133.85     52.22 o 
  -4  13   7        0.14       11.74     50.72 o 
  -3  13   7       35.43       43.61     47.97 o 
  -2  13   7       66.67      117.48    110.14 o 
  -1  13   7       70.96       84.94     66.84 o 
   0  13   7        0.34      -32.52     93.82 o 
   1  13   7       38.90      111.62    115.16 o 
  -6  14   7       38.32       39.17     58.92 o 
  -5  14   7        3.38      -51.09     74.81 o 
  -4  14   7        1.05      -26.74     68.20 o 
  -3  14   7       17.33      157.24     68.20 o 
  -2  14   7      260.57      244.84    129.47 o 
  -1  14   7       46.53       59.53     85.97 o 
   0  14   7      244.41      310.10     84.82 o 
  -4  15   7      840.66      734.31     74.25 o 
  -3  15   7      641.69      401.44    226.39 o 
   0 -17   8      179.23      174.79     89.47 o 
   1 -17   8      502.92      707.84    140.99 o 
   2 -17   8       74.06      -23.70    184.46 o 
   3 -17   8      107.00      252.24    128.67 o 
   4 -17   8      120.01      162.62    127.09 o 
  -2 -16   8       17.41      -20.03    117.38 o 
  -1 -16   8      396.49      363.81     90.20 o 
   0 -16   8      618.85      716.37     80.70 o 
   1 -16   8      264.58      451.06    199.34 o 
   2 -16   8       55.11      -79.02     79.92 o 
   3 -16   8      133.00      251.56     87.81 o 
   4 -16   8        0.33       19.71     78.36 o 
   5 -16   8        7.79      170.22     92.90 o 
   6 -16   8       11.87      206.75    132.20 o 
  -3 -15   8        3.27       81.57     90.03 o 
  -2 -15   8      430.81      544.50    159.95 o 
  -1 -15   8      506.18      438.42     71.03 o 
   0 -15   8        1.70      -67.51     71.17 o 
   1 -15   8      258.05      269.59    109.28 o 
   2 -15   8      107.05       86.52     73.73 o 
   3 -15   8        1.78      -74.79     61.04 o 
   4 -15   8        1.00      102.82     65.32 o 
   5 -15   8      266.74      590.16    207.86 o 
   6 -15   8      230.48      251.80     89.42 o 
   7 -15   8      167.74      151.07    150.64 o 
  -4 -14   8      398.31      398.93    135.49 o 
  -3 -14   8      166.53      275.69    114.99 o 
  -2 -14   8        2.10      -78.35     52.23 o 
  -1 -14   8      217.65      287.32     98.11 o 
   0 -14   8      524.47      551.26    186.08 o 
   1 -14   8       34.84       38.02    105.96 o 
   2 -14   8       18.17      -19.63     60.81 o 
   3 -14   8      157.41      151.78    148.14 o 
   4 -14   8      668.99      416.50     84.28 o 
   5 -14   8      465.23      483.11     91.37 o 
   6 -14   8       39.34       19.27     63.07 o 
   7 -14   8        4.86       86.51     75.49 o 
  -5 -13   8      697.83      596.82     69.83 o 
  -4 -13   8       71.78      148.18     65.68 o 
  -3 -13   8      215.64      377.74     92.60 o 
  -2 -13   8      296.27      482.35     81.00 o 
  -1 -13   8      609.02      792.54     77.09 o 
   0 -13   8        2.49      -24.02     75.14 o 
   1 -13   8       22.69       -8.82     90.03 o 
   2 -13   8      308.37      338.96     82.51 o 
   3 -13   8     1255.22     1243.88    103.57 o 
   4 -13   8      313.25      315.59     73.82 o 
   5 -13   8      301.42      220.74    139.17 o 
   6 -13   8      467.85      625.90     93.03 o 
   7 -13   8      517.68      595.07    118.00 o 
   8 -13   8       11.85       34.17     44.36 o 
  -6 -12   8      310.25      379.84     95.93 o 
  -5 -12   8     1437.73     1289.68    142.68 o 
  -4 -12   8     2322.84     2329.23    283.52 o 
  -3 -12   8       14.35       -8.52     46.99 o 
  -2 -12   8      256.62      276.28     80.77 o 
  -1 -12   8        7.14       -2.97     76.99 o 
   0 -12   8       11.96      -14.81     93.09 o 
   1 -12   8      609.37      776.32    152.65 o 
   2 -12   8     3002.60     2955.56    149.75 o 
   3 -12   8     1306.40      958.33    167.30 o 
   4 -12   8        2.66       32.14     49.36 o 
   5 -12   8      496.07      512.51     66.69 o 
   6 -12   8      367.68      470.90    156.05 o 
   7 -12   8       27.29       36.63     41.83 o 
   8 -12   8        2.39      -35.89     57.22 o 
  -7 -11   8      383.23      340.29    138.50 o 
  -6 -11   8      515.05      594.09     73.03 o 
  -5 -11   8        2.68      139.72     54.79 o 
  -4 -11   8       11.32       93.57     42.44 o 
  -3 -11   8      306.09      221.59     46.83 o 
  -2 -11   8        5.08       16.81     37.82 o 
  -1 -11   8        6.61      -41.57     46.93 o 
   0 -11   8        2.23       19.28     37.88 o 
   1 -11   8     1290.15     1227.81     88.08 o 
   2 -11   8       82.74       75.33     74.38 o 
   3 -11   8      310.96      430.69    168.31 o 
   4 -11   8      161.31      195.17     51.68 o 
   5 -11   8       18.30       45.83     60.42 o 
   6 -11   8       20.46      -18.94     98.67 o 
   7 -11   8       91.96      132.66     40.65 o 
   8 -11   8      316.02      541.46    116.04 o 
   9 -11   8      296.84      292.81     63.58 o 
  -7 -10   8      240.58      179.95     75.77 o 
  -6 -10   8        1.89      -12.35     68.02 o 
  -5 -10   8     1850.80     1788.55     72.19 o 
  -4 -10   8      140.49      138.93     39.88 o 
  -3 -10   8       11.22        9.77     57.55 o 
  -2 -10   8        1.88       15.94     33.99 o 
  -1 -10   8      266.52      508.05    175.88 o 
   0 -10   8     1879.83     2083.78    148.30 o 
   1 -10   8      325.48      332.92     95.55 o 
   2 -10   8      592.04      614.76     50.34 o 
   3 -10   8     1007.59     1270.14    244.46 o 
   4 -10   8      235.91      218.89     49.15 o 
   5 -10   8       31.95       -2.46     41.92 o 
   6 -10   8      305.40      366.78     75.07 o 
   7 -10   8     1587.15     1575.88     70.43 o 
   8 -10   8      331.77      416.96     73.35 o 
   9 -10   8       17.35      -51.33     43.21 o 
  -8  -9   8        1.16       14.89     54.67 o 
  -7  -9   8       44.63       -1.00     89.70 o 
  -6  -9   8      561.73      644.34     52.28 o 
  -5  -9   8       88.05       92.12     44.71 o 
  -4  -9   8        0.13       -9.43     36.03 o 
  -3  -9   8      237.11      303.70     46.93 o 
  -2  -9   8     2281.06     2343.99     79.31 o 
  -1  -9   8       12.78       26.10     61.00 o 
   0  -9   8     1448.42     1660.29     67.30 o 
   1  -9   8      718.36      832.76     47.52 o 
   2  -9   8       17.63       -4.54     83.96 o 
   3  -9   8       14.88       67.02     40.56 o 
   4  -9   8        7.81       45.01     52.01 o 
   5  -9   8      332.90      400.17     89.53 o 
   6  -9   8       11.17       -5.44     68.19 o 
   7  -9   8      357.55      303.86     55.60 o 
   8  -9   8      230.98      228.65     44.57 o 
   9  -9   8       91.62       58.41     34.02 o 
  -8  -8   8       92.08       85.66     53.04 o 
  -7  -8   8      248.58      418.71    113.21 o 
  -6  -8   8      308.85      361.90     62.51 o 
  -5  -8   8        6.84       -1.23     35.02 o 
  -4  -8   8      272.09      189.61     53.71 o 
  -3  -8   8     3430.59     3820.80     92.91 o 
  -2  -8   8     4328.75     4295.51     89.86 o 
  -1  -8   8       15.41       35.90     30.13 o 
   0  -8   8      412.53      300.05     51.64 o 
   1  -8   8      542.44      660.66     67.47 o 
   2  -8   8        0.85       28.82     37.82 o 
   3  -8   8        0.46       36.92     42.75 o 
   4  -8   8        1.69       21.95     45.95 o 
   5  -8   8       23.10      -16.45     62.23 o 
   6  -8   8      448.49      565.63     36.13 o 
   7  -8   8        9.27        7.40     42.12 o 
   8  -8   8      819.61      794.41     96.66 o 
   9  -8   8      165.28      189.64     99.50 o 
  -8  -7   8        0.46      -19.92     39.00 o 
  -7  -7   8       17.07       41.56     44.58 o 
  -6  -7   8       32.98      127.13     79.89 o 
  -5  -7   8      993.16     1058.98     65.74 o 
  -4  -7   8      523.17      509.87     57.10 o 
  -3  -7   8      701.30      696.06     40.96 o 
  -2  -7   8     2212.13     2064.08     95.43 o 
  -1  -7   8        6.47      -12.05     34.54 o 
   0  -7   8     1285.76     1440.56     54.99 o 
   1  -7   8        3.30        0.76     23.77 o 
   2  -7   8       34.68      126.83     52.15 o 
   3  -7   8      286.19      334.39     46.07 o 
   4  -7   8     1016.30     1043.09     56.75 o 
   5  -7   8     1120.31      862.60    124.74 o 
   6  -7   8     1129.78     1176.19     64.68 o 
   7  -7   8      179.28      218.39     34.71 o 
   8  -7   8       43.72       42.23     23.40 o 
  -9  -6   8       19.11       39.29     44.54 o 
  -8  -6   8       82.39       83.05     45.58 o 
  -7  -6   8      207.29      285.93     42.29 o 
  -6  -6   8      140.11      265.68    104.01 o 
  -5  -6   8      169.08      261.46     29.42 o 
  -4  -6   8      500.64      605.47     46.38 o 
  -3  -6   8     4421.40     4415.45    159.22 o 
  -2  -6   8     1041.19      763.87    107.64 o 
  -1  -6   8      412.64      474.24     40.53 o 
   0  -6   8        3.89       12.44     32.03 o 
   1  -6   8      702.18      859.60     51.70 o 
   2  -6   8     9155.48     9385.99    340.73 o 
   3  -6   8      160.42      277.40     40.34 o 
   4  -6   8        0.38        7.72     40.51 o 
   5  -6   8      419.48      550.74     83.75 o 
   6  -6   8     1742.71     1618.31     56.49 o 
   7  -6   8        4.49        2.90     15.93 o 
  -9  -5   8       38.45       33.20     42.69 o 
  -8  -5   8       20.49       28.59     32.15 o 
  -7  -5   8      660.33      673.48     55.13 o 
  -6  -5   8      107.49      109.30     30.49 o 
  -5  -5   8       55.20       65.91     26.78 o 
  -4  -5   8      986.11     1112.90     64.07 o 
  -3  -5   8     1236.96     1170.70     33.74 o 
  -2  -5   8        0.15      -10.01     16.77 o 
  -1  -5   8       58.94       26.33     15.90 o 
   0  -5   8     2192.62     2280.54     63.46 o 
   1  -5   8     8888.16     8324.16    144.07 o 
   2  -5   8     8259.73     9039.81    154.58 o 
   3  -5   8     1555.58     1274.33     59.83 o 
   4  -5   8      386.19      411.32     91.59 o 
   5  -5   8      246.07      265.04     24.68 o 
   6  -5   8       60.48       61.06     10.81 o 
   9  -5   8      404.79      292.15    105.74 o 
  -9  -4   8      169.20      199.43     52.97 o 
  -8  -4   8      758.68      881.63     83.85 o 
  -7  -4   8     1421.41     1289.82     65.05 o 
  -6  -4   8      563.36      624.87     54.89 o 
  -5  -4   8     1054.08     1027.49     38.05 o 
  -4  -4   8      703.19      889.13     81.34 o 
  -3  -4   8       32.74       66.32     13.48 o 
  -2  -4   8      581.17      522.97     28.47 o 
  -1  -4   8      102.34       19.55     17.05 o 
   0  -4   8     6692.03     6271.09    104.74 o 
   1  -4   8      416.76      561.53     48.02 o 
   2  -4   8     1643.14     1534.34    138.11 o 
   3  -4   8        3.75       44.06     29.46 o 
   4  -4   8      802.37      781.06     57.62 o 
   5  -4   8        0.02      -31.98     55.15 o 
   6  -4   8       71.38       34.99     64.74 o 
   8  -4   8      857.09      952.22    118.89 o 
 -10  -3   8      329.77      354.29     56.82 o 
  -9  -3   8      468.80      525.56     48.44 o 
  -8  -3   8      286.69      324.22     46.37 o 
  -7  -3   8      648.84      694.08     62.89 o 
  -6  -3   8     1305.30     1248.47     36.28 o 
  -5  -3   8     1472.05     1445.60     36.62 o 
  -4  -3   8      419.26      481.38     26.51 o 
  -3  -3   8      281.33      371.58     14.03 o 
  -2  -3   8     4554.71     4205.43     71.78 o 
  -1  -3   8     3223.99     3384.54     58.07 o 
   0  -3   8     1003.68     1260.26     37.38 o 
   1  -3   8    13714.35    13601.87    225.40 o 
   2  -3   8    11788.38    14101.98    349.76 o 
   3  -3   8      765.39      681.77     70.93 o 
   4  -3   8       14.70       11.14     44.57 o 
   5  -3   8      320.05      274.32     66.41 o 
   8  -3   8       32.57       -6.46     77.22 o 
 -10  -2   8       25.94       46.66     35.18 o 
  -9  -2   8        0.07        4.40     33.40 o 
  -8  -2   8     1532.71     1341.73     68.17 o 
  -7  -2   8       20.38       34.50     24.29 o 
  -6  -2   8      200.76      239.92     21.61 o 
  -5  -2   8      500.30      478.87     29.43 o 
  -4  -2   8       30.47       -5.35     24.77 o 
  -3  -2   8     1234.43     1126.27     57.27 o 
  -2  -2   8      545.27      637.72     16.60 o 
  -1  -2   8      255.82      516.26     46.31 o 
   0  -2   8       42.37       -4.42     12.59 o 
   1  -2   8     2351.65     2770.55     55.50 o 
   2  -2   8      929.63      847.54     53.65 o 
   3  -2   8      315.84      374.38     78.11 o 
   4  -2   8      470.54      422.63     59.17 o 
   5  -2   8     2981.57     2990.94    131.59 o 
   7  -2   8        6.41       43.57     74.10 o 
   8  -2   8      949.04      916.30     81.57 o 
   9  -2   8      211.44      175.94    105.07 o 
 -10  -1   8       61.65       24.94     46.39 o 
  -9  -1   8      818.12      782.69     38.33 o 
  -8  -1   8     1148.74     1090.38     49.65 o 
  -7  -1   8        7.00       14.53     27.00 o 
  -6  -1   8       58.58      125.64     43.67 o 
  -5  -1   8     2755.71     2746.80     44.96 o 
  -4  -1   8    12071.61    11776.07    124.88 o 
  -3  -1   8     1210.07     1540.54     46.57 o 
  -2  -1   8       14.35        8.61      5.90 o 
  -1  -1   8      264.26      156.56     15.89 o 
   0  -1   8       56.66       27.00     21.53 o 
   1  -1   8      215.99      160.88     29.47 o 
   2  -1   8      665.53     1065.69     38.39 o 
   3  -1   8       14.84      -13.37     39.33 o 
   4  -1   8      234.30      522.58     98.83 o 
   5  -1   8       34.11        8.80     53.37 o 
   6  -1   8       93.43      126.35    115.32 o 
   7  -1   8     1056.11     1135.40    124.74 o 
   8  -1   8      112.24       83.72    102.38 o 
   9  -1   8       12.38       24.29     63.50 o 
 -10   0   8       30.49       29.07     45.29 o 
  -9   0   8        0.75        5.06     43.42 o 
  -8   0   8        0.34        6.06     21.74 o 
  -7   0   8        1.73       28.16     27.97 o 
  -6   0   8      344.98      314.91     28.69 o 
  -5   0   8      228.67      320.21     24.34 o 
  -4   0   8      399.24      545.09     24.19 o 
  -3   0   8     1067.87      888.46     14.45 o 
  -2   0   8     1148.07     1601.10     32.17 o 
  -1   0   8      358.86      407.02     25.18 o 
   0   0   8        0.94      125.90     41.34 o 
   1   0   8       23.74       64.36     12.35 o 
   2   0   8      648.04      527.47     22.89 o 
   3   0   8      580.85      848.83     45.06 o 
   4   0   8     1592.59     1559.27     75.60 o 
   5   0   8     3567.59     3373.03    239.95 o 
   6   0   8      204.41      247.02     67.22 o 
   7   0   8       45.65       26.31     62.01 o 
   8   0   8       47.62       61.32     75.03 o 
   9   0   8       18.93       -2.69     77.11 o 
 -10   1   8       44.04       92.07     34.88 o 
  -9   1   8        9.39      -12.67     29.40 o 
  -8   1   8        0.19       34.21     26.85 o 
  -7   1   8      886.76     1051.29     84.98 o 
  -6   1   8      714.74      770.80     34.38 o 
  -5   1   8      191.45      196.61     16.07 o 
  -4   1   8      411.56      477.22     31.80 o 
  -3   1   8     1565.45     1493.06     26.50 o 
  -2   1   8      212.93      195.26     13.51 o 
  -1   1   8      132.60      137.72     20.21 o 
   0   1   8      374.05      305.88     40.81 o 
   1   1   8     3808.69     3107.89    140.06 o 
   2   1   8      892.82     1050.46     67.80 o 
   3   1   8     1345.15     1369.79     41.95 o 
   4   1   8      830.07      498.58    147.75 o 
   5   1   8       68.53       27.92     53.04 o 
   6   1   8       21.52      132.16     69.47 o 
   7   1   8       36.15      114.33     73.46 o 
   8   1   8       82.65      152.71     67.85 o 
 -10   2   8        0.93       -4.91     31.10 o 
  -9   2   8      171.56      132.41     41.56 o 
  -8   2   8      286.08      292.34     51.07 o 
  -7   2   8     1278.98     1417.70    100.02 o 
  -6   2   8      321.08      398.67     48.39 o 
  -5   2   8      560.13      422.32     50.16 o 
  -4   2   8     2728.44     2663.39     39.10 o 
  -3   2   8      466.39      414.97     18.27 o 
  -2   2   8       23.18       83.60     13.32 o 
  -1   2   8      994.02     1131.67     84.37 o 
   0   2   8     4398.08     3985.01     82.58 o 
   1   2   8     1439.25     1279.67     45.82 o 
   2   2   8      845.50     1120.28     83.01 o 
   3   2   8     2055.22     1978.86     55.70 o 
   4   2   8      519.98      693.02     62.23 o 
   5   2   8       34.75       11.45      9.74 o 
   6   2   8       11.49       95.10    105.07 o 
   7   2   8      188.32      226.21     66.17 o 
   8   2   8      191.32      199.15     72.41 o 
 -10   3   8      250.10      369.19    142.45 o 
  -9   3   8      141.30      213.51     41.25 o 
  -8   3   8        9.23      -27.69     25.67 o 
  -7   3   8     1038.02     1031.96     70.78 o 
  -6   3   8     2329.97     2200.75     79.87 o 
  -5   3   8     2291.98     2263.59     43.99 o 
  -4   3   8       60.47       47.49     17.84 o 
  -3   3   8        2.47      -21.77     21.05 o 
  -2   3   8      963.86      894.17     41.13 o 
  -1   3   8     5188.62     5805.48     91.07 o 
   0   3   8     1202.30     1205.46    120.00 o 
   1   3   8      972.62     1099.30     33.82 o 
   2   3   8      645.86      590.37     46.35 o 
   3   3   8      586.84      705.24     33.07 o 
   4   3   8      297.36      313.89     32.20 o 
   5   3   8       66.38       39.33     25.18 o 
   6   3   8        0.81        4.02      8.53 o 
   7   3   8      351.86      350.22    248.81 o 
   8   3   8       18.10        0.88    111.42 o 
 -10   4   8      765.54      450.93    186.89 o 
  -9   4   8      104.60       98.00     36.84 o 
  -8   4   8      144.71      210.41     30.67 o 
  -7   4   8      448.56      426.83     28.04 o 
  -6   4   8      157.18      150.29     25.60 o 
  -5   4   8        9.12       25.55     21.62 o 
  -4   4   8      237.09      212.26     32.79 o 
  -3   4   8     1267.70     1222.95     76.57 o 
  -2   4   8     1359.12     1276.90     38.32 o 
  -1   4   8      299.52      348.25     64.20 o 
   0   4   8      928.51      913.43    113.16 o 
   1   4   8     2022.79     1965.44     77.67 o 
   2   4   8      346.37      433.65     56.94 o 
   3   4   8       24.03      -24.51     62.51 o 
   4   4   8      875.48     1004.59    161.90 o 
   5   4   8      177.05      197.78    137.83 o 
   6   4   8     2555.05     2419.59     63.96 o 
   7   4   8       47.05       29.90     72.09 o 
 -10   5   8      317.03      342.05     51.29 o 
  -9   5   8      643.60      767.66     90.38 o 
  -8   5   8      382.77      387.95     41.80 o 
  -7   5   8        2.46      -26.56     30.54 o 
  -6   5   8        1.41      -11.61     32.83 o 
  -5   5   8      321.14      312.29     29.10 o 
  -4   5   8      229.66      258.91     50.20 o 
  -3   5   8        1.63        3.98     26.00 o 
  -2   5   8      427.28      408.04     46.32 o 
  -1   5   8     6135.10     6365.14    105.61 o 
   0   5   8     1764.19     1637.41     61.31 o 
   1   5   8      654.66      463.56    114.43 o 
   2   5   8       35.12       62.94     69.60 o 
   3   5   8      120.57       79.67     72.87 o 
   4   5   8     1094.58     1384.66    186.41 o 
   5   5   8      364.69      253.49     90.59 o 
   6   5   8       18.29      241.45    102.18 o 
   7   5   8       98.14       14.64    119.89 o 
 -10   6   8     1641.71     1587.39     68.46 o 
  -9   6   8      347.78      316.86     60.65 o 
  -8   6   8       54.04       30.77     45.77 o 
  -7   6   8        0.46      -14.30     25.50 o 
  -6   6   8      164.62      179.52     30.73 o 
  -5   6   8      933.37      946.89     53.60 o 
  -4   6   8      340.87      361.00     48.38 o 
  -3   6   8       21.94       19.45     24.12 o 
  -2   6   8      649.99      855.79     43.23 o 
  -1   6   8      122.56      143.61     30.66 o 
   0   6   8       46.75       32.55     31.66 o 
   1   6   8       27.65       39.94     49.14 o 
   2   6   8       97.81       43.78     78.27 o 
   3   6   8      246.52      256.14     59.89 o 
   4   6   8       53.91      191.31     86.69 o 
   5   6   8      285.85      230.54    100.95 o 
   6   6   8      304.67      331.15    109.20 o 
 -10   7   8        0.74       45.94     44.10 o 
  -9   7   8       11.95       41.48     33.65 o 
  -8   7   8        2.15       -5.67     33.81 o 
  -7   7   8        2.65       36.02     33.19 o 
  -6   7   8      694.06      698.72     45.24 o 
  -5   7   8        6.69        4.50     29.43 o 
  -4   7   8      165.92       64.58     34.17 o 
  -3   7   8      366.33      453.37     56.70 o 
  -2   7   8       13.09       58.56     40.35 o 
  -1   7   8       11.56       -1.83     27.51 o 
   0   7   8       50.40      279.32    260.95 o 
   1   7   8      172.58      269.86     88.47 o 
   2   7   8      352.16      343.07     58.29 o 
   3   7   8      355.54      543.12    169.53 o 
   4   7   8     1793.50     1728.07    142.84 o 
   5   7   8       16.54      146.97     97.61 o 
   6   7   8        2.47       38.22     97.05 o 
 -10   8   8        0.88       -4.62     45.74 o 
  -9   8   8        0.09       11.66     35.18 o 
  -8   8   8      157.55      150.01     59.89 o 
  -7   8   8      236.78      236.44     59.20 o 
  -6   8   8        5.09       38.28     50.43 o 
  -5   8   8      203.56      251.33     45.84 o 
  -4   8   8      307.75      219.78     61.26 o 
  -3   8   8        5.99       -7.89     30.52 o 
  -2   8   8       23.90        1.65     33.52 o 
  -1   8   8       30.63       79.14     44.93 o 
   0   8   8      357.47      543.10     69.67 o 
   1   8   8      180.81      297.16     92.69 o 
   2   8   8      181.05      283.63    119.61 o 
   3   8   8      861.53      949.78     78.68 o 
   4   8   8      259.55      344.86    113.99 o 
   5   8   8       28.30      -47.58    101.17 o 
  -9   9   8       65.52       79.47     55.49 o 
  -8   9   8       19.22       78.04     44.11 o 
  -7   9   8       90.85      111.49     37.53 o 
  -6   9   8      657.55      650.70     46.22 o 
  -5   9   8       54.88       67.89     48.50 o 
  -4   9   8      353.28      291.93     40.76 o 
  -3   9   8       62.42       93.34     51.33 o 
  -2   9   8       71.66      133.55     44.69 o 
  -1   9   8      402.62      456.65     83.07 o 
   0   9   8        0.33       61.56     51.13 o 
   1   9   8      435.15      410.93     77.33 o 
   2   9   8      671.05      736.13    119.74 o 
   3   9   8      218.03      132.33     82.43 o 
   4   9   8       26.20      -44.35    163.90 o 
   5   9   8       27.22     -244.35    193.10 o 
  -9  10   8       23.55       14.12     43.08 o 
  -8  10   8      659.82      707.75     79.08 o 
  -7  10   8     1400.44     1405.85     77.09 o 
  -6  10   8      754.77      720.52     80.36 o 
  -5  10   8      186.62      230.95     75.58 o 
  -4  10   8      414.23      433.11     66.26 o 
  -3  10   8      825.80      813.90     96.40 o 
  -2  10   8        0.93        3.86     35.87 o 
  -1  10   8       60.32       62.38     51.91 o 
   0  10   8        2.39      -21.03     51.29 o 
   1  10   8      159.06      171.20     64.16 o 
   2  10   8       10.44        6.21     71.47 o 
   3  10   8       47.33       25.79     77.92 o 
   4  10   8       16.24     -138.83    117.77 o 
  -9  11   8      137.52      118.64     49.33 o 
  -8  11   8      135.53      147.86     67.76 o 
  -7  11   8      408.61      395.03     51.26 o 
  -6  11   8      120.92      151.52     46.82 o 
  -5  11   8       20.57       20.39     54.34 o 
  -4  11   8       17.67       -9.96     39.77 o 
  -3  11   8       48.05       88.62     49.19 o 
  -2  11   8      234.50       94.50     45.66 o 
  -1  11   8       30.78       55.72     56.82 o 
   0  11   8      180.90      192.89     66.32 o 
   1  11   8       38.32       36.96     72.95 o 
   2  11   8       13.07       70.02     85.99 o 
   3  11   8       43.82      239.25     99.54 o 
  -8  12   8       14.26      -17.46     44.98 o 
  -7  12   8       11.82       83.09     64.46 o 
  -6  12   8       38.31       33.14     52.97 o 
  -5  12   8      254.21      287.55     61.26 o 
  -4  12   8      607.81      736.03     87.97 o 
  -3  12   8      684.52      678.97    153.34 o 
  -2  12   8     1053.38     1211.14    266.13 o 
  -1  12   8      285.35      329.44     86.52 o 
   0  12   8       96.16      148.23     69.33 o 
   1  12   8        0.75      -20.65     79.80 o 
   2  12   8      122.46      245.34    133.15 o 
  -7  13   8       18.71       67.56     76.41 o 
  -6  13   8       77.42      138.06     54.78 o 
  -5  13   8      238.56      253.35    136.66 o 
  -4  13   8        2.67      -13.80     61.55 o 
  -3  13   8      124.12       70.22     57.91 o 
  -2  13   8      354.41       75.33     80.13 o 
  -1  13   8       57.41       75.01    121.67 o 
   0  13   8        0.77       47.67     82.82 o 
   1  13   8        1.06       50.02    120.05 o 
  -6  14   8       96.41      100.14     57.52 o 
  -5  14   8      126.85      177.22     66.01 o 
  -4  14   8     1510.80     1253.68    117.77 o 
  -3  14   8      197.93      135.02     83.43 o 
  -2  14   8        7.95      -36.89     52.54 o 
  -1  14   8       33.80       31.18    113.30 o 
   0 -17   9       96.08      259.06    150.98 o 
   1 -17   9        0.23        1.98     60.76 o 
   2 -17   9       12.27       80.86     69.04 o 
   3 -17   9       75.97       51.68    111.76 o 
   4 -17   9      230.49      126.58     76.31 o 
  -2 -16   9       20.67      194.42    119.22 o 
  -1 -16   9      112.04      244.81     83.45 o 
   0 -16   9        0.49       66.04     62.59 o 
   1 -16   9        0.68       17.17     72.73 o 
   2 -16   9      160.33       97.11     78.53 o 
   3 -16   9      157.81       68.85     78.63 o 
   4 -16   9      247.92      236.78     89.06 o 
   5 -16   9        0.09      -14.36     66.32 o 
   6 -16   9       23.58      197.49     87.24 o 
  -3 -15   9        0.87       -7.70     76.27 o 
  -2 -15   9       26.45      -16.50     64.29 o 
  -1 -15   9        3.70      -61.16     55.43 o 
   0 -15   9       27.78      -27.04     54.40 o 
   1 -15   9      595.38      533.22    145.18 o 
   2 -15   9     1131.60     1003.85    138.83 o 
   3 -15   9      269.44      288.35    100.84 o 
   4 -15   9       81.54      105.95     82.95 o 
   5 -15   9      111.52      185.87     71.15 o 
   6 -15   9       43.61      142.27     74.28 o 
  -4 -14   9      469.80      521.56    115.94 o 
  -3 -14   9        9.91      106.10     88.37 o 
  -2 -14   9        1.66       48.14     49.55 o 
  -1 -14   9      171.95      206.68     55.91 o 
   0 -14   9     1141.92     1127.96     77.58 o 
   1 -14   9       23.82      -53.58     63.05 o 
   2 -14   9      220.39      164.11     59.52 o 
   3 -14   9     1061.59      828.03     92.63 o 
   4 -14   9      224.89      424.48    291.93 o 
   5 -14   9       23.65       94.65     76.80 o 
   6 -14   9       40.98      -25.61    105.10 o 
   7 -14   9        1.94       42.67    109.36 o 
  -5 -13   9       10.47        8.13    104.96 o 
  -4 -13   9      209.20      361.37     70.60 o 
  -3 -13   9       71.34       31.93     46.99 o 
  -2 -13   9      236.33      391.25    127.64 o 
  -1 -13   9     1470.00     1483.44     78.02 o 
   0 -13   9      291.14      402.27     55.42 o 
   1 -13   9      230.25      409.87     60.31 o 
   2 -13   9      797.20      840.26    125.46 o 
   3 -13   9      142.73      146.44     57.80 o 
   4 -13   9       16.23      -13.82     78.11 o 
   5 -13   9        8.34       10.56     65.02 o 
   6 -13   9      860.67      918.85    177.22 o 
   7 -13   9     2037.29     1992.16    258.45 o 
   8 -13   9      136.30      139.72     60.94 o 
  -6 -12   9      173.95      132.87     79.72 o 
  -5 -12   9      178.54      288.03     86.09 o 
  -4 -12   9      323.20      393.56     53.93 o 
  -3 -12   9      197.57      346.44    105.35 o 
  -2 -12   9      931.84      955.58    103.62 o 
  -1 -12   9      472.21      464.30     75.77 o 
   0 -12   9       68.75      183.10     56.16 o 
   1 -12   9      216.92      308.66     59.96 o 
   2 -12   9      243.14      207.29     60.67 o 
   3 -12   9       53.43       17.60     44.93 o 
   4 -12   9        8.87       19.16     46.56 o 
   5 -12   9      540.41      410.80    268.31 o 
   6 -12   9      569.59      561.24    109.42 o 
   7 -12   9        2.42      -70.25    109.64 o 
   8 -12   9       41.52       49.47     57.26 o 
  -7 -11   9       24.75       66.63     69.42 o 
  -6 -11   9      116.31      136.21     76.09 o 
  -5 -11   9        6.83       67.40     51.74 o 
  -4 -11   9      344.26      302.98     46.81 o 
  -3 -11   9      948.53      993.45     70.64 o 
  -2 -11   9      828.21      989.46     55.79 o 
  -1 -11   9       22.24       14.82     36.74 o 
   0 -11   9      127.03      144.52     53.80 o 
   1 -11   9       62.64       43.20     41.09 o 
   2 -11   9        2.87        8.95     44.56 o 
   3 -11   9      343.87      257.61     81.93 o 
   4 -11   9      979.22     1167.22    129.70 o 
   5 -11   9       97.11      106.84     65.15 o 
   6 -11   9       60.28      110.98     61.73 o 
   7 -11   9      424.19      502.86    121.54 o 
   8 -11   9      190.32      254.89     42.09 o 
  -7 -10   9        9.32       64.74    103.74 o 
  -6 -10   9       21.08        8.97     47.16 o 
  -5 -10   9     2674.12     2767.36    141.62 o 
  -4 -10   9      110.69      122.74     44.54 o 
  -3 -10   9      299.14      334.68     67.63 o 
  -2 -10   9       88.50      130.75     42.69 o 
  -1 -10   9      358.14      468.48     69.14 o 
   0 -10   9      122.68       46.70     35.94 o 
   1 -10   9        0.40      -62.55     44.86 o 
   2 -10   9       37.53       15.42     83.51 o 
   3 -10   9      530.34      437.37     61.85 o 
   4 -10   9     1378.05     1662.11    187.97 o 
   5 -10   9      457.79      592.00    145.07 o 
   6 -10   9      317.87      183.34    137.61 o 
   7 -10   9        9.28       72.23     77.46 o 
   8 -10   9        3.35      -17.79     45.50 o 
   9 -10   9        3.68      139.93     88.80 o 
  -8  -9   9        1.00       56.38     66.41 o 
  -7  -9   9      129.92      272.32     86.41 o 
  -6  -9   9     2349.02     2025.63    234.05 o 
  -5  -9   9      186.64      286.06     39.01 o 
  -4  -9   9      147.68      266.61     44.73 o 
  -3  -9   9     1342.98     1201.30    129.59 o 
  -2  -9   9      989.85     1000.36    101.45 o 
  -1  -9   9        4.88       60.99     60.39 o 
   0  -9   9        6.82        8.09     57.22 o 
   1  -9   9       89.79       36.43     32.53 o 
   2  -9   9      280.43      254.91     65.25 o 
   3  -9   9      165.07      259.06     79.67 o 
   4  -9   9     1364.35     1323.81     69.80 o 
   5  -9   9      847.74      934.82     81.34 o 
   6  -9   9      763.76      768.87     84.21 o 
   7  -9   9       66.34       41.21     85.30 o 
   8  -9   9        0.88       58.01     40.98 o 
   9  -9   9      135.42      241.81    168.70 o 
  -8  -8   9       22.63       11.85     41.00 o 
  -7  -8   9      685.98      691.05    109.86 o 
  -6  -8   9     2402.85     2398.39    106.63 o 
  -5  -8   9     5131.54     5039.65    121.51 o 
  -4  -8   9        6.37       28.36     26.95 o 
  -3  -8   9       43.59       29.08     52.42 o 
  -2  -8   9      166.58      332.48     49.58 o 
  -1  -8   9      351.32      345.15     33.10 o 
   0  -8   9      552.25      707.53     49.36 o 
   1  -8   9     3075.27     3243.45     76.70 o 
   2  -8   9      292.27      432.03     71.53 o 
   3  -8   9      139.12      253.58     42.13 o 
   4  -8   9       16.92      -15.29     57.77 o 
   5  -8   9       43.63      123.20     56.80 o 
   6  -8   9      198.92      168.34     50.26 o 
   7  -8   9       16.19       24.99     30.90 o 
   8  -8   9      286.58      268.74     87.79 o 
   9  -8   9      149.06      497.39    115.43 o 
  -8  -7   9      141.61      136.28     55.02 o 
  -7  -7   9       57.56       68.42     60.67 o 
  -6  -7   9       45.12        4.75     41.55 o 
  -5  -7   9      204.00      213.70     38.89 o 
  -4  -7   9       35.86        0.16     26.15 o 
  -3  -7   9        2.94      -32.78     35.65 o 
  -2  -7   9      961.53      896.71     64.74 o 
  -1  -7   9       79.92       73.10     23.47 o 
   0  -7   9     5478.26     5504.51    234.44 o 
   1  -7   9       38.78       18.12     29.41 o 
   2  -7   9     1694.13     1747.16     95.32 o 
   3  -7   9      167.03      122.27     35.82 o 
   4  -7   9      187.68      303.77     45.07 o 
   5  -7   9       48.44       28.70     52.83 o 
   6  -7   9     1263.87     1325.42    147.47 o 
   7  -7   9      395.21      521.42    129.51 o 
   8  -7   9        0.95      239.45     94.60 o 
  -9  -6   9       10.00       53.80     32.44 o 
  -8  -6   9        0.03       11.30     38.20 o 
  -7  -6   9      253.14      204.67    102.95 o 
  -6  -6   9      968.82      998.52     78.33 o 
  -5  -6   9       51.29       31.91     21.83 o 
  -4  -6   9        1.06      -17.96     30.53 o 
  -3  -6   9      917.66      796.35    110.20 o 
  -2  -6   9     1157.99      964.12     51.20 o 
  -1  -6   9     1625.03     1558.09     45.23 o 
   0  -6   9      782.16      717.31     38.50 o 
   1  -6   9     5946.96     5580.43    268.20 o 
   2  -6   9     1764.95     1461.87    213.82 o 
   3  -6   9        0.93        6.06     34.95 o 
   4  -6   9      147.67      192.14     41.60 o 
   5  -6   9      518.83      433.16     78.22 o 
   6  -6   9     3937.25     3773.89     68.30 o 
   7  -6   9       64.16      176.05     82.34 o 
  -9  -5   9       35.29        0.89     31.22 o 
  -8  -5   9      173.99      154.98     33.58 o 
  -7  -5   9      313.79      306.52     32.90 o 
  -6  -5   9       54.61      201.35    148.92 o 
  -5  -5   9      123.38      124.76     35.41 o 
  -4  -5   9     1639.57     1732.36     49.03 o 
  -3  -5   9     5108.17     5169.38     86.91 o 
  -2  -5   9     1753.02     2451.55     48.19 o 
  -1  -5   9     3574.74     3656.57     66.19 o 
   0  -5   9     4484.48     4442.47     83.64 o 
   1  -5   9      334.25      304.51     67.63 o 
   2  -5   9        1.33       18.88     25.72 o 
   3  -5   9       21.66       25.96     30.41 o 
   4  -5   9      710.69      678.22     67.69 o 
   5  -5   9      401.76      474.50     61.44 o 
   6  -5   9     1387.63     1386.33    104.63 o 
  -9  -4   9      164.22      144.69     57.42 o 
  -8  -4   9      159.51      198.73     39.30 o 
  -7  -4   9        0.24      -28.05     20.49 o 
  -6  -4   9      187.36      209.43     40.49 o 
  -5  -4   9      783.59      895.85     41.61 o 
  -4  -4   9     5108.07     5555.54    104.05 o 
  -3  -4   9     2563.21     2824.47     53.18 o 
  -2  -4   9     8606.39     9758.89    191.82 o 
  -1  -4   9     3415.67     3408.69     53.41 o 
   0  -4   9      256.18      425.77     22.96 o 
   1  -4   9       81.07       21.83     26.20 o 
   2  -4   9      224.14      313.93     39.21 o 
   3  -4   9      829.35      786.03     66.44 o 
   4  -4   9     2085.84     2012.10     35.06 o 
   5  -4   9       28.86       68.08     58.50 o 
   6  -4   9       25.39       28.52     65.63 o 
   9  -4   9       29.91      -56.49     95.94 o 
 -10  -3   9       87.38       83.24     34.75 o 
  -9  -3   9        7.27      -28.41     39.89 o 
  -8  -3   9        7.16       20.56     27.02 o 
  -7  -3   9      138.40       67.84     27.86 o 
  -6  -3   9     1731.72     1812.99     44.33 o 
  -5  -3   9      762.00      684.59     26.08 o 
  -4  -3   9     2243.14     1974.06     43.93 o 
  -3  -3   9     4658.19     4424.54    148.39 o 
  -2  -3   9       44.42       26.98     10.42 o 
  -1  -3   9        6.37       82.22     16.68 o 
   0  -3   9        0.16        9.03     14.76 o 
   1  -3   9     3301.17     3958.87     59.23 o 
   2  -3   9     3585.80     3715.15     53.63 o 
   3  -3   9     1879.37     1962.30     37.70 o 
   4  -3   9      148.79      241.79     55.04 o 
   5  -3   9     1691.95     1878.71    106.52 o 
   8  -3   9        3.84      140.06     93.60 o 
 -10  -2   9       11.69       31.22     32.85 o 
  -9  -2   9        0.02       35.81     28.74 o 
  -8  -2   9      531.97      497.50     28.76 o 
  -7  -2   9       60.31       83.66     22.14 o 
  -6  -2   9     3977.24     3972.61     94.29 o 
  -5  -2   9       39.16       48.45      9.79 o 
  -4  -2   9     1480.77     1740.32     79.22 o 
  -3  -2   9       32.80       26.85     60.06 o 
  -2  -2   9       29.28       58.04     29.86 o 
  -1  -2   9      166.00      118.35     56.05 o 
   0  -2   9       79.41       90.30     50.75 o 
   1  -2   9     5691.15     5689.18     94.52 o 
   2  -2   9     3707.48     3819.71     71.04 o 
   3  -2   9       11.42      -47.91     68.86 o 
   4  -2   9     1030.69      821.19     70.87 o 
   5  -2   9      980.72      962.70     88.80 o 
   7  -2   9       75.58       13.71     73.54 o 
   8  -2   9      294.12      417.06     74.97 o 
 -10  -1   9        5.61       14.85     33.53 o 
  -9  -1   9       75.33      141.05     36.59 o 
  -8  -1   9      989.89     1029.65     47.51 o 
  -7  -1   9        5.19       10.18     15.48 o 
  -6  -1   9      137.45      151.57     20.29 o 
  -5  -1   9     1543.47     1549.44     34.03 o 
  -4  -1   9     1399.93     1268.24     47.82 o 
  -3  -1   9       55.59       36.35     25.55 o 
  -2  -1   9     1341.00     1503.21     32.55 o 
  -1  -1   9       16.32        4.56     11.98 o 
   0  -1   9     3105.46     2408.07     44.47 o 
   1  -1   9     4469.31     4263.17    135.10 o 
   2  -1   9     6432.86     6394.56    100.42 o 
   3  -1   9       96.04      -53.59     44.90 o 
   4  -1   9       18.31       79.00     91.26 o 
   5  -1   9       68.98      -46.69     63.85 o 
   6  -1   9        2.02       23.11     58.89 o 
   7  -1   9       40.83       25.14     54.48 o 
   8  -1   9      125.24      162.64     97.33 o 
 -10   0   9        5.82       -4.37     41.20 o 
  -9   0   9       84.91      158.97     32.36 o 
  -8   0   9      147.33      156.51     31.69 o 
  -7   0   9      294.94      330.06     30.76 o 
  -6   0   9        2.57        9.45     12.26 o 
  -5   0   9      243.60      229.42     18.20 o 
  -4   0   9      293.33      255.28     30.65 o 
  -3   0   9      858.78      996.47     59.64 o 
  -2   0   9      225.83      355.33     27.39 o 
  -1   0   9       57.80       48.14     17.76 o 
   0   0   9      848.97     1218.84     41.94 o 
   1   0   9     3401.78     3866.19     70.35 o 
   2   0   9      298.23      338.46     24.40 o 
   3   0   9        0.12       43.12     32.78 o 
   4   0   9        1.01       -2.00     60.93 o 
   5   0   9       15.55       72.40     57.04 o 
   6   0   9      345.22      375.02     59.57 o 
   7   0   9      430.00      570.59     73.42 o 
   8   0   9      245.70      271.56     88.71 o 
 -10   1   9      177.75      142.27     43.50 o 
  -9   1   9        1.17       21.43     36.68 o 
  -8   1   9       39.60       45.43     46.52 o 
  -7   1   9     1005.66      959.80     34.60 o 
  -6   1   9      134.42       97.79     25.64 o 
  -5   1   9       73.88       55.78     11.15 o 
  -4   1   9      551.33      638.62     37.52 o 
  -3   1   9     3138.63     3142.11     43.73 o 
  -2   1   9      407.95      486.72     24.03 o 
  -1   1   9     1709.43     1848.62     34.51 o 
   0   1   9     3589.21     3729.45     63.22 o 
   1   1   9     1501.60     2234.43     62.22 o 
   2   1   9      140.41      130.73     23.53 o 
   3   1   9        4.06       14.62     57.94 o 
   4   1   9      467.29      447.09     62.92 o 
   5   1   9        1.72       29.71    107.25 o 
   6   1   9     2710.08     2846.27    108.06 o 
   7   1   9       90.31      147.04     67.85 o 
   8   1   9      435.67      433.04    132.52 o 
 -10   2   9      172.76      287.51     45.90 o 
  -9   2   9      633.25      648.88     52.01 o 
  -8   2   9       31.32       25.99     34.34 o 
  -7   2   9        0.02      170.54    100.63 o 
  -6   2   9       71.83       85.01     22.61 o 
  -5   2   9     1217.71     1100.76     34.03 o 
  -4   2   9     4428.39     4341.54     59.39 o 
  -3   2   9     2181.64     2607.74     59.67 o 
  -2   2   9     1117.43     1313.25     79.64 o 
  -1   2   9     3290.23     2833.98     61.97 o 
   0   2   9     1864.79     1902.78     39.56 o 
   1   2   9       38.14       -2.99     36.21 o 
   2   2   9        5.88        0.41     24.60 o 
   3   2   9     1559.06     1520.56     46.95 o 
   4   2   9     1148.80     1164.03     36.74 o 
   5   2   9     1223.39     1205.17     88.53 o 
   6   2   9        1.43       50.58     67.60 o 
   7   2   9      750.60      581.18     81.16 o 
   8   2   9        3.23       52.87    111.03 o 
 -10   3   9     1284.30     1024.35    103.68 o 
  -9   3   9      560.98      619.63     44.23 o 
  -8   3   9        0.57       18.76     21.79 o 
  -7   3   9       23.73       44.54     22.97 o 
  -6   3   9     1349.84     1456.79     52.20 o 
  -5   3   9     5611.45     5609.60    123.32 o 
  -4   3   9      222.02      252.02     24.38 o 
  -3   3   9     1243.08     1110.93     27.93 o 
  -2   3   9     1360.67     1319.95     85.04 o 
  -1   3   9       74.46       47.02     22.49 o 
   0   3   9       63.00      109.41     28.59 o 
   1   3   9      845.17      998.65     36.17 o 
   2   3   9      120.08       72.87     34.05 o 
   3   3   9      933.79     1040.45     56.55 o 
   4   3   9        7.38       37.57     27.93 o 
   5   3   9       27.64       -2.45     19.08 o 
   6   3   9     1122.01      833.06    240.28 o 
   7   3   9       27.39       43.92     81.15 o 
 -10   4   9        5.85      -25.99     36.80 o 
  -9   4   9       35.81      -22.36     40.60 o 
  -8   4   9       18.62       30.04     29.44 o 
  -7   4   9       58.24       91.52     26.01 o 
  -6   4   9      227.67      326.40     43.90 o 
  -5   4   9      371.96      466.28     31.77 o 
  -4   4   9     3283.06     3334.93     55.39 o 
  -3   4   9     2813.33     2712.89     54.67 o 
  -2   4   9      634.25      676.43     33.17 o 
  -1   4   9      143.35      120.88     26.57 o 
   0   4   9      113.49      121.28     45.34 o 
   1   4   9     2076.69     1947.34     53.61 o 
   2   4   9     2858.38     3013.77     98.41 o 
   3   4   9       46.63      117.81     41.57 o 
   4   4   9     2139.99     2165.30    152.43 o 
   5   4   9      196.16      196.57    125.74 o 
   6   4   9       10.72       15.98     13.83 o 
   7   4   9       39.73        9.88     78.50 o 
 -10   5   9        0.00       16.67     53.37 o 
  -9   5   9      192.70      269.43     64.06 o 
  -8   5   9      767.46      771.93     97.33 o 
  -7   5   9        5.10       36.34     28.47 o 
  -6   5   9     2316.85     2245.60     64.24 o 
  -5   5   9     2434.12     2330.29     63.50 o 
  -4   5   9      290.88      280.92     30.81 o 
  -3   5   9       85.53      106.29     32.94 o 
  -2   5   9      132.16      112.38     29.31 o 
  -1   5   9      140.84      268.52     38.16 o 
   0   5   9     3023.20     2738.58     67.47 o 
   1   5   9      505.54      591.43     38.95 o 
   2   5   9       94.51      109.62     31.45 o 
   3   5   9     1020.30      715.13    551.77 o 
   4   5   9       86.58       27.08     31.56 o 
   5   5   9        8.46        0.83     26.59 o 
   6   5   9        1.21       46.84     39.72 o 
   7   5   9       85.14      169.74     88.83 o 
 -10   6   9       40.34       50.24     48.84 o 
  -9   6   9       59.42      114.15     34.32 o 
  -8   6   9      422.01      382.63     39.76 o 
  -7   6   9       70.10       41.11     27.49 o 
  -6   6   9      176.49      231.23     34.92 o 
  -5   6   9       92.28      104.46     35.68 o 
  -4   6   9        1.83       49.97     30.24 o 
  -3   6   9        0.53      -15.42     29.05 o 
  -2   6   9      474.61      553.78     67.26 o 
  -1   6   9      479.23      597.07     75.83 o 
   0   6   9       20.52       -9.59     51.05 o 
   1   6   9     1415.11     1609.92     59.80 o 
   2   6   9      822.37      799.03     79.63 o 
   3   6   9        3.53       -1.34     66.74 o 
   4   6   9        2.40     -119.89    147.41 o 
   5   6   9       98.97      -15.08     33.38 o 
   6   6   9       71.04      130.25    104.40 o 
 -10   7   9        4.80       -8.22     47.31 o 
  -9   7   9      230.28      172.57     37.69 o 
  -8   7   9        1.04      -39.63     34.86 o 
  -7   7   9        4.14       15.27     32.31 o 
  -6   7   9        2.39       11.66     38.76 o 
  -5   7   9       18.46       19.26     45.04 o 
  -4   7   9        0.99       79.73     37.85 o 
  -3   7   9      116.65      146.55     36.72 o 
  -2   7   9      383.83      469.89     39.94 o 
  -1   7   9      467.88      539.50     79.55 o 
   0   7   9      705.02      714.38     45.30 o 
   1   7   9      266.26      314.63    161.51 o 
   2   7   9        0.05      -30.01     49.68 o 
   3   7   9       22.72       39.22     63.82 o 
   4   7   9      208.20      108.75     98.72 o 
   5   7   9       22.90      112.31     99.50 o 
   6   7   9        0.25      138.83    114.99 o 
 -10   8   9        4.87       56.63     50.53 o 
  -9   8   9       18.03        7.37     67.24 o 
  -8   8   9      109.40      157.90     47.31 o 
  -7   8   9       73.57       38.67     32.41 o 
  -6   8   9        4.25      -15.07     29.65 o 
  -5   8   9      265.85      290.14     75.32 o 
  -4   8   9      105.51      133.44     39.11 o 
  -3   8   9      127.45      178.20     39.68 o 
  -2   8   9      131.06       28.86     37.40 o 
  -1   8   9      595.23      551.71     57.45 o 
   0   8   9      186.40      172.40     77.94 o 
   1   8   9        0.20       -4.14     52.76 o 
   2   8   9        1.16       34.06     52.54 o 
   3   8   9      351.28      350.55     72.21 o 
   4   8   9        0.97     -124.79    106.30 o 
   5   8   9      571.86      774.84    135.83 o 
  -9   9   9      144.55       98.89    105.70 o 
  -8   9   9        8.92        0.45     40.04 o 
  -7   9   9        4.99       62.29     41.34 o 
  -6   9   9      203.45      207.68     45.90 o 
  -5   9   9       46.41      -38.36     44.99 o 
  -4   9   9       50.40        9.90     39.00 o 
  -3   9   9       40.90      101.05     38.05 o 
  -2   9   9      615.04      712.26     64.69 o 
  -1   9   9        1.62       11.41     37.51 o 
   0   9   9       56.65       65.58     51.08 o 
   1   9   9      105.79       53.66     54.29 o 
   2   9   9       85.83      -27.84     67.76 o 
   3   9   9      565.32      576.62     83.51 o 
   4   9   9      195.67       90.70    180.62 o 
  -9  10   9        2.06       48.44     53.71 o 
  -8  10   9       12.08      -27.59     45.49 o 
  -7  10   9      641.28      602.47     52.33 o 
  -6  10   9      608.48      564.94     50.34 o 
  -5  10   9      180.73      234.25     50.34 o 
  -4  10   9       14.49        7.64     48.99 o 
  -3  10   9      269.77      240.34     51.64 o 
  -2  10   9        3.77       37.76     44.12 o 
  -1  10   9        0.13       23.23     48.87 o 
   0  10   9       45.87      202.42     70.21 o 
   1  10   9      362.03      371.26    129.25 o 
   2  10   9      112.48       34.37    113.15 o 
   3  10   9       55.62       -3.73     73.52 o 
   4  10   9       74.49       15.04    107.30 o 
  -8  11   9        0.54       45.92     43.33 o 
  -7  11   9      173.99       96.84     58.51 o 
  -6  11   9      700.66      671.23     72.17 o 
  -5  11   9      978.06      872.32     68.74 o 
  -4  11   9      884.62      787.05     67.64 o 
  -3  11   9        5.69       73.68     71.75 o 
  -2  11   9       28.76      -30.60     48.53 o 
  -1  11   9       20.99      -43.89     45.58 o 
   0  11   9      180.04      168.12     67.30 o 
   1  11   9       96.27      120.29     68.38 o 
   2  11   9      318.08      561.23     83.84 o 
   3  11   9      329.35      526.47     92.11 o 
  -8  12   9       88.78       52.37     62.27 o 
  -7  12   9       72.50       30.70     52.54 o 
  -6  12   9      267.45      263.76     59.48 o 
  -5  12   9      342.36      406.82     78.58 o 
  -4  12   9       68.94        4.95     43.29 o 
  -3  12   9        1.64       -0.15     57.68 o 
  -2  12   9       56.16       -0.60     49.70 o 
  -1  12   9      238.32      168.30     89.78 o 
   0  12   9      187.32      371.51    233.10 o 
   1  12   9       17.52        8.59    120.23 o 
   2  12   9      212.00       72.77     77.99 o 
  -7  13   9      478.58      407.40     63.26 o 
  -6  13   9      162.83      376.06     96.93 o 
  -5  13   9       20.18      -10.87     60.90 o 
  -4  13   9       34.85       92.35     63.97 o 
  -3  13   9        0.95       -7.10     52.10 o 
  -2  13   9      168.75      154.29     67.32 o 
  -1  13   9        8.49       18.81     51.15 o 
   0  13   9       68.96      -48.69    115.21 o 
  -5  14   9        2.26       -7.11     81.57 o 
  -4  14   9      303.57      324.05     71.26 o 
  -3  14   9      149.41      119.74     66.38 o 
  -2  14   9       68.58       59.37     56.44 o 
   0 -17  10      572.22      922.67    148.86 o 
   1 -17  10      821.66      615.21    106.42 o 
   2 -17  10       19.16      -66.05     83.22 o 
   3 -17  10       31.57       24.71     95.32 o 
   4 -17  10      111.95      105.43    185.07 o 
  -2 -16  10      114.97      100.19     62.83 o 
  -1 -16  10      922.35      695.79    126.97 o 
   0 -16  10       52.18       14.40    123.62 o 
   1 -16  10       72.25      105.03     79.21 o 
   2 -16  10      261.05      128.76     81.17 o 
   3 -16  10        0.97      126.57     81.65 o 
   4 -16  10       59.84      123.99     83.72 o 
   5 -16  10        0.16       63.17    116.35 o 
  -3 -15  10      308.40      261.58     75.47 o 
  -2 -15  10      406.60      369.86     72.20 o 
  -1 -15  10        2.45       78.72     68.07 o 
   0 -15  10      564.30      702.25    140.56 o 
   1 -15  10       44.10       18.72     88.26 o 
   2 -15  10        1.80      -92.58     94.75 o 
   3 -15  10        4.98       18.57     92.91 o 
   4 -15  10      154.69      344.40    141.90 o 
   5 -15  10      195.42      226.66     72.27 o 
   6 -15  10      189.41      301.21     81.21 o 
  -4 -14  10       14.67       46.59     52.12 o 
  -3 -14  10        6.13      -78.23     52.16 o 
  -2 -14  10        1.67      128.40     68.86 o 
  -1 -14  10      138.53      128.00     52.90 o 
   0 -14  10       79.48       22.44     60.98 o 
   1 -14  10        0.13       20.00     49.40 o 
   2 -14  10       58.22      229.19    204.13 o 
   3 -14  10      617.12      671.97     86.77 o 
   4 -14  10      872.00      913.53    255.44 o 
   5 -14  10      107.92       58.11     61.74 o 
   6 -14  10      120.46       79.15     68.30 o 
   7 -14  10      445.82      580.94     89.26 o 
  -5 -13  10      805.78      729.94    105.07 o 
  -4 -13  10       37.77       77.22     59.91 o 
  -3 -13  10       27.63       27.86     44.75 o 
  -2 -13  10      125.92      208.19     49.99 o 
  -1 -13  10      108.18       37.01     55.44 o 
   0 -13  10        5.72      -16.12     43.48 o 
   1 -13  10        5.58       29.14     45.81 o 
   2 -13  10     1256.80     1286.21     74.24 o 
   3 -13  10     1269.76     1116.50     81.34 o 
   4 -13  10      203.78      160.46     58.84 o 
   5 -13  10      115.68      137.62     75.73 o 
   6 -13  10       33.94      -20.69     98.55 o 
   7 -13  10       43.67      -43.75     94.65 o 
  -6 -12  10      119.61       28.02     54.56 o 
  -5 -12  10      355.49      441.94    225.58 o 
  -4 -12  10        5.33       30.15     59.05 o 
  -3 -12  10       97.09      145.85     71.69 o 
  -2 -12  10       10.50       37.75     43.62 o 
  -1 -12  10       38.28      -21.82     80.39 o 
   0 -12  10       95.92      142.90     80.84 o 
   1 -12  10      672.16      794.50     78.39 o 
   2 -12  10      844.99      968.81     78.26 o 
   3 -12  10       70.51       38.00     57.09 o 
   4 -12  10       33.16       45.02     50.86 o 
   5 -12  10       11.21      107.10     57.57 o 
   6 -12  10        0.45        2.42     67.33 o 
   7 -12  10       14.08       89.75     67.20 o 
   8 -12  10        0.32       11.86     49.29 o 
  -7 -11  10      479.51      656.06    139.50 o 
  -6 -11  10      133.82       89.42     53.78 o 
  -5 -11  10      623.34      577.22     63.36 o 
  -4 -11  10      107.46       87.97     63.66 o 
  -3 -11  10       69.54       18.23     56.76 o 
  -2 -11  10        0.93       -6.94    105.02 o 
  -1 -11  10        2.66       69.80     49.69 o 
   0 -11  10      626.62      560.33     73.21 o 
   1 -11  10     1004.05      955.87    189.64 o 
   2 -11  10      176.03      139.30     45.11 o 
   3 -11  10      385.36      443.74     55.03 o 
   4 -11  10      134.09      137.58     53.20 o 
   5 -11  10       11.44        5.13     55.51 o 
   6 -11  10       25.03      -56.53     70.72 o 
   7 -11  10       48.52        6.89     35.82 o 
   8 -11  10      592.43      665.71     78.57 o 
  -7 -10  10       34.59       20.72     58.72 o 
  -6 -10  10      232.91      190.68     68.96 o 
  -5 -10  10      436.08      455.26     86.97 o 
  -4 -10  10        3.22      -17.93     53.17 o 
  -3 -10  10       47.91       47.64     54.01 o 
  -2 -10  10      163.36      315.59     75.16 o 
  -1 -10  10     1949.89     2157.55     78.58 o 
   0 -10  10      554.10      583.22    120.11 o 
   1 -10  10       32.42       22.52     34.44 o 
   2 -10  10      615.94      660.99     61.41 o 
   3 -10  10       14.83       66.86     42.70 o 
   4 -10  10       45.95        8.11     43.69 o 
   5 -10  10        0.15      -15.93     47.48 o 
   6 -10  10       34.73       10.44     52.67 o 
   7 -10  10      680.15      661.78     60.86 o 
   8 -10  10      157.42      195.50     60.36 o 
  -8  -9  10       21.69      -52.68     45.35 o 
  -7  -9  10      468.74      316.07    127.08 o 
  -6  -9  10      228.58      224.43     45.13 o 
  -5  -9  10       60.30       68.69     32.47 o 
  -4  -9  10      161.64      206.01     70.31 o 
  -3  -9  10      562.10      587.91     80.39 o 
  -2  -9  10     1979.39     1976.35     69.59 o 
  -1  -9  10       11.23      -18.47     36.23 o 
   0  -9  10      939.19      954.12     54.63 o 
   1  -9  10      791.39      864.01     57.11 o 
   2  -9  10       76.80       29.92     35.41 o 
   3  -9  10       45.16       95.07     50.77 o 
   4  -9  10      227.30      296.13     64.40 o 
   5  -9  10      806.65      750.42     99.11 o 
   6  -9  10     1316.82     1373.64     82.75 o 
   7  -9  10       11.35        9.31     47.02 o 
   8  -9  10      146.27      122.98     35.98 o 
   9  -9  10      147.83      -21.02    106.19 o 
  -8  -8  10       86.40       32.35     79.28 o 
  -7  -8  10       33.36      103.32     47.19 o 
  -6  -8  10       24.74      -34.32     70.53 o 
  -5  -8  10      552.87      512.91     92.26 o 
  -4  -8  10      146.62      210.91     30.06 o 
  -3  -8  10     1242.73     1339.09    174.04 o 
  -2  -8  10      351.77      383.25     38.91 o 
  -1  -8  10      333.34      457.74     39.52 o 
   0  -8  10      237.57      238.87     51.20 o 
   1  -8  10      231.17      186.24     54.60 o 
   2  -8  10       52.19       48.74     32.97 o 
   3  -8  10        0.76      -68.66     45.77 o 
   4  -8  10      411.60      494.28    105.18 o 
   5  -8  10      490.35      686.34     81.39 o 
   6  -8  10      984.23      875.94     39.16 o 
   7  -8  10      665.23      701.31    151.93 o 
   8  -8  10      202.38      215.38     18.91 o 
  -8  -7  10        8.01       -3.03     27.65 o 
  -7  -7  10       27.77       71.03     49.74 o 
  -6  -7  10      653.32      690.41    122.62 o 
  -5  -7  10      101.91       75.50     29.92 o 
  -4  -7  10     1169.48     1227.18     48.36 o 
  -3  -7  10      287.31      253.89     23.91 o 
  -2  -7  10     1638.99     1678.69     50.44 o 
  -1  -7  10      476.48      444.48     28.85 o 
   0  -7  10        0.22       -8.41     31.42 o 
   1  -7  10        0.80       13.35     25.80 o 
   2  -7  10     1755.17     1438.91    133.65 o 
   3  -7  10     1780.52     1643.03     91.60 o 
   4  -7  10       11.96      -13.23     60.63 o 
   5  -7  10     1090.10     1053.07    148.42 o 
   6  -7  10     1639.59     1448.16     81.67 o 
   7  -7  10       69.68       92.82     61.34 o 
   8  -7  10       86.47      160.56     93.93 o 
   9  -7  10       49.34        3.12     86.80 o 
  -9  -6  10       24.11        0.12     34.94 o 
  -8  -6  10       69.67       49.99     28.77 o 
  -7  -6  10      374.10      420.61     36.46 o 
  -6  -6  10     3220.19     3373.74     94.14 o 
  -5  -6  10     1715.29     1524.99    138.11 o 
  -4  -6  10       30.41       52.44     21.07 o 
  -3  -6  10      588.42      558.45     35.26 o 
  -2  -6  10        0.58        9.71     36.77 o 
  -1  -6  10       77.38       43.87     22.77 o 
   0  -6  10       98.24       93.23     41.12 o 
   1  -6  10     2224.70     2096.89     88.80 o 
   2  -6  10     3327.43     2984.24    101.12 o 
   3  -6  10     1798.71     1626.88     70.13 o 
   4  -6  10       26.94      168.14     99.61 o 
   5  -6  10       71.09      171.59     70.42 o 
   6  -6  10        2.26       -7.13     13.43 o 
   7  -6  10       25.23      -40.34     77.66 o 
   8  -6  10       13.37      187.53     95.71 o 
  -9  -5  10        2.10       20.55     31.50 o 
  -8  -5  10      148.78      201.63     41.64 o 
  -7  -5  10     2270.42     2010.66     47.82 o 
  -6  -5  10        3.40        1.59     17.02 o 
  -5  -5  10      218.21      299.39    169.20 o 
  -4  -5  10     3111.01     2813.29     68.43 o 
  -3  -5  10      444.96      425.60     20.60 o 
  -2  -5  10        0.22       23.54     12.71 o 
  -1  -5  10      186.90      235.91     35.60 o 
   0  -5  10     1859.76     2029.92     51.53 o 
   1  -5  10       49.42       79.43     39.22 o 
   2  -5  10     1424.68     1225.83    120.11 o 
   3  -5  10      283.05      348.02     72.31 o 
   4  -5  10        1.25       20.61     50.81 o 
   5  -5  10        1.12       51.92     59.61 o 
   6  -5  10       12.59       39.11     68.30 o 
   7  -5  10      281.74      312.77     86.46 o 
  -9  -4  10      127.18      172.93     43.23 o 
  -8  -4  10     1141.58     1135.90    124.39 o 
  -7  -4  10     2916.88     2904.53     74.13 o 
  -6  -4  10     4263.03     4458.35    104.85 o 
  -5  -4  10       51.21       31.21     14.74 o 
  -4  -4  10       29.54      -14.26     31.53 o 
  -3  -4  10        1.22        7.68     11.14 o 
  -2  -4  10      516.50      388.28     30.35 o 
  -1  -4  10     3928.05     4406.72     72.01 o 
   0  -4  10     6665.00     6861.34    121.41 o 
   1  -4  10      409.11      770.02    137.00 o 
   2  -4  10      517.16      384.31     93.43 o 
   3  -4  10      562.16      494.34     24.81 o 
   4  -4  10      180.54      186.22     56.27 o 
   5  -4  10       44.89      177.83     66.63 o 
   6  -4  10        3.29       53.48     74.32 o 
   9  -4  10       10.94      104.29    104.29 o 
 -10  -3  10       95.40       57.33     31.55 o 
  -9  -3  10      282.17      286.19     30.03 o 
  -8  -3  10        1.46      -27.66     36.07 o 
  -7  -3  10        3.46        3.01     22.75 o 
  -6  -3  10     1400.75     1411.61     34.07 o 
  -5  -3  10       33.80       37.59     23.46 o 
  -4  -3  10      136.96      226.75     51.03 o 
  -3  -3  10      709.78      635.67     85.91 o 
  -2  -3  10      155.15      236.36     27.96 o 
  -1  -3  10     6838.94     6652.06     84.42 o 
   0  -3  10      519.01      446.51     20.01 o 
   1  -3  10     7823.73     8076.69    111.82 o 
   2  -3  10     1129.16      849.19     33.16 o 
   3  -3  10      145.29      156.27     48.97 o 
   4  -3  10      150.84      150.87     57.05 o 
   5  -3  10      868.49      878.02     90.25 o 
   6  -3  10      286.81      435.89     88.36 o 
   8  -3  10        2.65      178.95     96.38 o 
   9  -3  10      194.77      415.74     85.57 o 
 -10  -2  10       22.94        5.82     23.23 o 
  -9  -2  10        4.56       31.46     33.62 o 
  -8  -2  10      546.77      500.58     39.61 o 
  -7  -2  10      107.00      132.92     32.52 o 
  -6  -2  10      222.58      239.18     51.94 o 
  -5  -2  10      258.40      193.98     32.49 o 
  -4  -2  10      762.29      781.30     61.06 o 
  -3  -2  10      681.82      469.65     52.03 o 
  -2  -2  10     1001.47      873.74     27.80 o 
  -1  -2  10      796.46      847.82     31.77 o 
   0  -2  10     2688.56     2992.92     62.19 o 
   1  -2  10        1.51       22.26     28.47 o 
   2  -2  10      365.82      438.79     79.11 o 
   3  -2  10      101.69      180.06     78.22 o 
   4  -2  10     1290.64     1222.54     85.80 o 
   5  -2  10     4719.21     4676.67    177.72 o 
   6  -2  10        0.32      -15.38     69.42 o 
   7  -2  10        0.99       32.25     56.84 o 
   8  -2  10      412.23      570.29     82.11 o 
 -10  -1  10        4.81      -17.00     29.62 o 
  -9  -1  10       34.69       58.82     22.41 o 
  -8  -1  10       29.57       62.17     18.83 o 
  -7  -1  10       93.64       71.18     17.44 o 
  -6  -1  10      167.05      176.30     25.31 o 
  -5  -1  10     1199.65     1202.70     78.44 o 
  -4  -1  10      878.19      837.61     53.31 o 
  -3  -1  10     3785.25     4284.34     97.30 o 
  -2  -1  10     6304.83     5788.28    105.00 o 
  -1  -1  10      952.24      979.92     23.58 o 
   0  -1  10       62.57      223.98     27.74 o 
   1  -1  10        2.91       16.96     22.05 o 
   2  -1  10      316.38      309.87     47.63 o 
   3  -1  10      241.40      255.94     54.60 o 
   4  -1  10       18.35      -70.75     92.59 o 
   5  -1  10       12.29      -70.56     47.19 o 
   6  -1  10     1420.18     1572.89    100.74 o 
   7  -1  10      131.37      235.90     80.97 o 
   8  -1  10        7.18       49.99     94.71 o 
 -10   0  10       42.72        6.87     25.90 o 
  -9   0  10       36.25        2.22     29.80 o 
  -8   0  10       80.43      128.95     19.74 o 
  -7   0  10       83.15      113.29     21.63 o 
  -6   0  10       63.20      104.68     16.90 o 
  -5   0  10      253.35      233.26     10.39 o 
  -4   0  10      291.46      402.15     71.09 o 
  -3   0  10     5239.39     5355.26    134.51 o 
  -2   0  10       12.40      -13.23     18.74 o 
  -1   0  10       58.28       38.93     21.02 o 
   0   0  10       44.35       97.38     30.07 o 
   1   0  10     1089.62     1571.89     37.44 o 
   2   0  10       96.15      124.60     19.67 o 
   3   0  10        4.28        1.49     38.57 o 
   4   0  10     1667.55     1610.35     83.97 o 
   5   0  10      283.37      407.89     57.32 o 
   6   0  10      519.80      599.32     70.51 o 
   7   0  10        1.62       65.86    100.27 o 
   8   0  10        6.10       19.24    132.26 o 
 -10   1  10        1.53      -19.19     34.84 o 
  -9   1  10        3.01      -23.23     23.81 o 
  -8   1  10        3.51       -8.00     32.48 o 
  -7   1  10     2940.23     2751.82    167.82 o 
  -6   1  10     1271.42     1201.12     39.78 o 
  -5   1  10      111.06      106.73     26.28 o 
  -4   1  10     2499.27     2627.59     37.94 o 
  -3   1  10      644.67      444.95     38.07 o 
  -2   1  10        1.55        0.03     12.88 o 
  -1   1  10       76.95       54.35     20.52 o 
   0   1  10     2535.26     2981.43     84.47 o 
   1   1  10     1250.31     1514.16     67.86 o 
   2   1  10        6.38        0.44     61.12 o 
   3   1  10      336.79      321.31     32.87 o 
   4   1  10      314.40      285.49     52.24 o 
   5   1  10      141.41      140.93     64.79 o 
   6   1  10      117.96       23.13     55.62 o 
   7   1  10       61.55       38.60     61.86 o 
   8   1  10      152.46      287.45    128.13 o 
 -10   2  10       31.37       55.55     31.23 o 
  -9   2  10     1006.66      996.49     59.22 o 
  -8   2  10       36.35       29.51     26.26 o 
  -7   2  10     1863.51     1730.36     56.53 o 
  -6   2  10     2454.63     2453.52    130.08 o 
  -5   2  10     4765.68     5091.51     71.22 o 
  -4   2  10      393.74      399.05     34.88 o 
  -3   2  10       19.61       16.93     18.59 o 
  -2   2  10      312.14      240.96     23.50 o 
  -1   2  10      692.88      693.47     30.81 o 
   0   2  10     5952.56     5576.87    109.51 o 
   1   2  10      891.59      864.34     45.28 o 
   2   2  10       57.90      163.31     30.86 o 
   3   2  10     1710.09     1624.74     80.34 o 
   4   2  10      651.31      554.00     83.23 o 
   5   2  10      152.20      186.18     86.52 o 
   6   2  10       78.14      114.92     75.47 o 
   7   2  10      405.93      527.72     83.48 o 
 -10   3  10      422.13      337.16     51.65 o 
  -9   3  10      581.08      663.87     55.17 o 
  -8   3  10      277.79      258.30     33.19 o 
  -7   3  10      112.30       86.30     28.02 o 
  -6   3  10     1749.80     1700.21     77.58 o 
  -5   3  10      310.42      406.10     28.53 o 
  -4   3  10        1.61       29.48     37.22 o 
  -3   3  10      125.28      131.29     30.04 o 
  -2   3  10     1565.82     1479.73     41.81 o 
  -1   3  10     3994.80     3645.75     79.32 o 
   0   3  10     1543.06     1558.42     64.33 o 
   1   3  10     4563.11     4803.94    142.73 o 
   2   3  10      184.45      194.44     44.13 o 
   3   3  10      281.69      378.26     40.49 o 
   4   3  10      614.25      646.28     44.51 o 
   5   3  10      129.39      135.90     23.06 o 
   6   3  10      351.72      388.61     74.98 o 
   7   3  10      144.64      161.70     73.89 o 
 -10   4  10       12.56      -22.91     35.31 o 
  -9   4  10      174.02      271.74     51.50 o 
  -8   4  10      436.75      456.87     46.19 o 
  -7   4  10        3.78       44.91     27.64 o 
  -6   4  10      127.38      116.75     39.69 o 
  -5   4  10       12.35       44.58     18.47 o 
  -4   4  10     1341.18     1564.38     39.67 o 
  -3   4  10      878.24      911.35     39.29 o 
  -2   4  10      911.77     1104.37     60.52 o 
  -1   4  10       60.06       52.44     26.40 o 
   0   4  10     2160.57     2261.24     52.88 o 
   1   4  10      251.23      324.08     30.91 o 
   2   4  10      125.42      127.54    134.88 o 
   3   4  10      366.43      338.99     47.91 o 
   4   4  10      951.51     1230.89     73.15 o 
   5   4  10       47.29       -3.34     27.38 o 
   6   4  10      308.86      167.90    182.40 o 
   7   4  10      227.98      272.41     80.60 o 
 -10   5  10      147.71       83.58     58.52 o 
  -9   5  10      231.89      237.51     38.34 o 
  -8   5  10      360.73      430.27     45.87 o 
  -7   5  10        2.97      -19.55     33.80 o 
  -6   5  10       11.65       40.53     26.64 o 
  -5   5  10      531.16      509.20     35.62 o 
  -4   5  10     1072.87      937.71     81.78 o 
  -3   5  10       13.50       13.08     24.63 o 
  -2   5  10     1402.98     1326.94     61.40 o 
  -1   5  10     1302.94     1035.77     46.13 o 
   0   5  10      697.47      650.86     69.42 o 
   1   5  10       30.44        2.51     26.43 o 
   2   5  10        0.28      -12.75     60.39 o 
   3   5  10       26.17       -0.93     40.96 o 
   4   5  10      139.71       99.25     51.85 o 
   5   5  10     1532.52     1301.95     71.63 o 
   6   5  10       10.58      -97.05    173.49 o 
 -10   6  10        5.37       50.01     48.18 o 
  -9   6  10        4.49       -9.38     27.91 o 
  -8   6  10       61.03       96.48     44.70 o 
  -7   6  10       50.78       69.28     32.54 o 
  -6   6  10      149.42      192.78     41.31 o 
  -5   6  10      272.36      274.90     38.65 o 
  -4   6  10       76.23      124.08     35.98 o 
  -3   6  10      140.92      196.17     35.20 o 
  -2   6  10      795.44      737.69     40.19 o 
  -1   6  10       74.46       73.61     42.02 o 
   0   6  10        2.45      -13.30     29.07 o 
   1   6  10       11.38       35.05     37.20 o 
   2   6  10      503.11      527.31     41.40 o 
   3   6  10       30.83       63.38     48.08 o 
   4   6  10     1195.04     1175.99    144.68 o 
   5   6  10      156.78      116.54     53.16 o 
   6   6  10      124.31       77.44    109.08 o 
 -10   7  10       66.01      137.02     43.84 o 
  -9   7  10        1.33      -42.93     40.99 o 
  -8   7  10        2.98       11.29     47.76 o 
  -7   7  10      109.50       88.09     49.75 o 
  -6   7  10      524.59      599.71    120.48 o 
  -5   7  10       18.89       30.50     28.14 o 
  -4   7  10      234.98      212.34     45.92 o 
  -3   7  10       65.83       95.69     37.58 o 
  -2   7  10       21.09       -3.94     38.29 o 
  -1   7  10       28.12       74.43     34.55 o 
   0   7  10      287.99      244.29     53.66 o 
   1   7  10       10.75       -3.45     34.23 o 
   2   7  10      123.15      226.12     76.93 o 
   3   7  10      223.42      224.93    106.02 o 
   4   7  10       45.34       30.51     40.47 o 
   5   7  10      446.42      330.43     66.72 o 
  -9   8  10       24.66       93.51     61.91 o 
  -8   8  10       29.55       70.74     35.30 o 
  -7   8  10       50.00       23.71     32.46 o 
  -6   8  10      213.78      212.07     60.07 o 
  -5   8  10      441.24      364.02     58.15 o 
  -4   8  10      110.17      188.54     59.81 o 
  -3   8  10       32.65      -59.56     39.71 o 
  -2   8  10       24.73       16.88     65.80 o 
  -1   8  10      224.10      184.83     53.87 o 
   0   8  10      613.98      565.37    101.80 o 
   1   8  10      154.85      183.01     50.66 o 
   2   8  10      657.02      563.19    161.24 o 
   3   8  10     1330.65      858.86    660.74 o 
   4   8  10       32.19      106.53     66.24 o 
   5   8  10        6.05      -64.26     42.84 o 
  -9   9  10      257.39      248.78     77.97 o 
  -8   9  10        8.53       19.58     36.06 o 
  -7   9  10      485.74      467.75     81.02 o 
  -6   9  10      169.20      162.56     48.48 o 
  -5   9  10       25.22       10.17     39.28 o 
  -4   9  10        8.15      -23.66     38.62 o 
  -3   9  10       31.57       11.00     43.12 o 
  -2   9  10      367.99      540.44     99.57 o 
  -1   9  10      475.29      388.16     47.84 o 
   0   9  10       11.22        6.42     37.06 o 
   1   9  10      228.66      243.56     61.56 o 
   2   9  10      458.55      272.27    163.05 o 
   3   9  10        1.97        9.52     80.27 o 
   4   9  10        0.09      -18.98    108.03 o 
  -9  10  10        5.89      -21.75     56.77 o 
  -8  10  10      460.76      445.91     82.31 o 
  -7  10  10     1083.48     1065.02    142.38 o 
  -6  10  10      343.47      486.75     94.80 o 
  -5  10  10      105.04      150.52     46.12 o 
  -4  10  10       40.08       11.84     42.31 o 
  -3  10  10      207.27      166.28     45.49 o 
  -2  10  10        9.20      -36.24     57.89 o 
  -1  10  10        0.99       -4.00     40.24 o 
   0  10  10      421.18      376.17     57.87 o 
   1  10  10      125.64      149.67     82.21 o 
   2  10  10       11.74     -141.09    101.73 o 
   3  10  10       16.64       12.98     50.67 o 
  -8  11  10       34.69       62.15     48.30 o 
  -7  11  10       68.14       36.89     59.67 o 
  -6  11  10       37.02       29.67     62.92 o 
  -5  11  10       34.54       63.79     44.01 o 
  -4  11  10      326.87      407.64     65.42 o 
  -3  11  10      164.38      134.79     47.51 o 
  -2  11  10      267.47      347.73     63.34 o 
  -1  11  10      372.21      456.97     56.29 o 
   0  11  10      218.92      307.07     65.68 o 
   1  11  10        6.78        0.68     55.68 o 
   2  11  10        0.74      -28.28     50.00 o 
  -7  12  10        0.08      -54.93     51.82 o 
  -6  12  10      146.31      104.22     56.67 o 
  -5  12  10      189.04      334.26     64.92 o 
  -4  12  10        2.47       77.71     62.04 o 
  -3  12  10       41.72      120.21     65.95 o 
  -2  12  10      166.04       87.03     57.09 o 
  -1  12  10       36.97        4.48     87.17 o 
   0  12  10        4.67      -50.14     56.89 o 
   1  12  10        5.79      -14.20     81.53 o 
  -6  13  10       82.88      220.77    113.57 o 
  -5  13  10        2.88       72.37     52.55 o 
  -4  13  10       90.03      146.31     55.82 o 
  -3  13  10       51.46      145.53     64.71 o 
  -2  13  10       35.86      -23.32     67.00 o 
  -1  13  10        2.77      -35.37     60.23 o 
   0 -17  11        8.52       38.54     65.59 o 
   1 -17  11       75.31      -44.53     78.75 o 
   2 -17  11      144.14      241.96     90.39 o 
   3 -17  11       36.73     -133.90     89.27 o 
  -2 -16  11       39.95       48.57     69.29 o 
  -1 -16  11        6.10      -34.03     93.65 o 
   0 -16  11        3.58        3.76     54.65 o 
   1 -16  11        0.81      -76.52     60.99 o 
   2 -16  11      493.56      490.22     76.31 o 
   3 -16  11       69.02      107.11    136.44 o 
   4 -16  11       33.86      -28.86     66.68 o 
   5 -16  11        0.30       -3.93     62.98 o 
  -3 -15  11       15.93      -46.58     53.92 o 
  -2 -15  11       11.72      112.74     87.83 o 
  -1 -15  11        2.68       78.87     80.61 o 
   0 -15  11      574.44      611.29     94.10 o 
   1 -15  11      300.08      347.80    104.13 o 
   2 -15  11       55.85       -6.76     88.69 o 
   3 -15  11      291.83      591.88    129.08 o 
   4 -15  11      432.55      568.56     95.77 o 
   5 -15  11       73.66      173.00     83.40 o 
   6 -15  11        0.06       73.61     72.29 o 
  -4 -14  11       39.42       60.16     60.22 o 
  -3 -14  11        8.93      -20.92     58.34 o 
  -2 -14  11        6.13      115.86     61.91 o 
  -1 -14  11      263.34      234.04     89.76 o 
   0 -14  11     1110.86     1260.14     78.59 o 
   1 -14  11        3.74       54.39    131.20 o 
   2 -14  11     1035.94      941.05    120.11 o 
   3 -14  11      313.98      136.28     74.05 o 
   4 -14  11        3.16      -39.82     70.53 o 
   5 -14  11       56.46      -41.12     98.53 o 
   6 -14  11        0.53       26.35     76.72 o 
   7 -14  11      492.23      502.53    145.52 o 
  -5 -13  11        7.88       63.61     48.06 o 
  -4 -13  11       62.35       47.09     74.34 o 
  -3 -13  11       37.45       78.45    128.92 o 
  -2 -13  11      638.51      532.56    148.92 o 
  -1 -13  11     2492.14     2398.79    185.24 o 
   0 -13  11     1004.67      959.80    102.11 o 
   1 -13  11       41.66       19.45     55.23 o 
   2 -13  11        8.17      -19.56     55.13 o 
   3 -13  11        2.53       -8.42     89.14 o 
   4 -13  11       27.61      -89.58     79.00 o 
   5 -13  11       15.20       -0.13     52.95 o 
   6 -13  11        2.05       81.78     65.74 o 
   7 -13  11      429.42      483.74    131.42 o 
  -6 -12  11       44.26       -7.79     41.83 o 
  -5 -12  11       25.24      -33.84     66.56 o 
  -4 -12  11        2.68       36.16     66.25 o 
  -3 -12  11      202.06      305.16     92.37 o 
  -2 -12  11     1938.87     1913.65    104.92 o 
  -1 -12  11      270.97      305.20     76.84 o 
   0 -12  11      244.78      345.24     49.79 o 
   1 -12  11      119.47      117.69     46.57 o 
   2 -12  11       52.78        5.63     64.07 o 
   3 -12  11       71.77      120.63    105.18 o 
   4 -12  11      117.17       72.08     82.68 o 
   5 -12  11      449.01      584.07     95.88 o 
   6 -12  11     1197.87     1197.45    110.96 o 
   7 -12  11       16.23       99.14     84.58 o 
   8 -12  11       54.72       33.83     49.48 o 
  -7 -11  11        9.63       41.78     62.40 o 
  -6 -11  11       94.96      130.27     52.50 o 
  -5 -11  11      129.36      175.79     67.60 o 
  -4 -11  11       22.21        0.17     51.37 o 
  -3 -11  11      635.21      594.35     78.89 o 
  -2 -11  11        0.76      -54.94     44.22 o 
  -1 -11  11      754.93      764.14     82.68 o 
   0 -11  11       27.79       43.85     55.93 o 
   1 -11  11       15.21      -47.88     48.32 o 
   2 -11  11       55.59      100.38     53.49 o 
   3 -11  11      455.35      564.50     66.80 o 
   4 -11  11      331.17      367.62     59.44 o 
   5 -11  11      503.17      514.62     72.82 o 
   6 -11  11      542.34      452.06    103.85 o 
   7 -11  11       64.00       47.43     36.02 o 
   8 -11  11        0.53      -51.79     75.11 o 
  -7 -10  11        6.08       54.19     47.02 o 
  -6 -10  11      243.59      217.06     64.37 o 
  -5 -10  11      247.55      314.88     49.41 o 
  -4 -10  11      152.02      267.36     94.26 o 
  -3 -10  11       10.12      -29.81     36.34 o 
  -2 -10  11      467.09      422.95     84.29 o 
  -1 -10  11      127.85      123.87     35.48 o 
   0 -10  11       20.00      -48.04     54.65 o 
   1 -10  11       61.19       81.94     40.34 o 
   2 -10  11     1723.17     1638.20     68.85 o 
   3 -10  11      731.38      934.60    145.69 o 
   4 -10  11      402.59      362.85     67.81 o 
   5 -10  11        0.40       -3.06     57.65 o 
   6 -10  11      407.54      395.19    110.22 o 
   7 -10  11        0.18      -12.38     52.65 o 
   8 -10  11        0.14       25.29     66.00 o 
  -8  -9  11       41.39        1.48     40.95 o 
  -7  -9  11      850.32      911.27     76.71 o 
  -6  -9  11     1214.10     1127.58     52.57 o 
  -5  -9  11      821.27      779.36     42.66 o 
  -4  -9  11       75.76      137.47     36.77 o 
  -3  -9  11      280.23      444.20     54.54 o 
  -2  -9  11       13.09       -4.09     25.87 o 
  -1  -9  11       22.01      142.68     36.52 o 
   0  -9  11       80.91      119.23     91.59 o 
   1  -9  11     2481.10     2264.68     80.50 o 
   2  -9  11      336.04      395.52     52.46 o 
   3  -9  11      632.37      765.30    104.52 o 
   4  -9  11     3277.63     3042.58    117.06 o 
   5  -9  11     1334.75     1236.33     75.04 o 
   6  -9  11       36.37       52.80     60.73 o 
   7  -9  11        7.22       39.85     56.98 o 
   8  -9  11      102.15      -36.88     91.92 o 
  -8  -8  11       45.99       31.52     38.07 o 
  -7  -8  11      125.66      263.91    148.97 o 
  -6  -8  11       97.36      199.73     67.36 o 
  -5  -8  11       17.33        8.66     38.61 o 
  -4  -8  11       67.78       71.45     39.34 o 
  -3  -8  11      264.40      286.42     33.13 o 
  -2  -8  11      227.94      194.88     51.59 o 
  -1  -8  11       74.96       87.19     58.11 o 
   0  -8  11      197.98      120.64     29.19 o 
   1  -8  11       48.62       65.67     37.34 o 
   2  -8  11      753.88      838.35     58.75 o 
   3  -8  11       59.33       25.66     37.64 o 
   4  -8  11      341.44      261.94     59.43 o 
   5  -8  11      239.88      373.57     75.71 o 
   6  -8  11      189.14      219.71     45.54 o 
   7  -8  11      427.52      492.08    112.11 o 
  -8  -7  11      129.42      104.22     44.06 o 
  -7  -7  11        0.03       42.69     47.02 o 
  -6  -7  11     1287.07     1535.15     81.23 o 
  -5  -7  11      362.57      330.63     40.26 o 
  -4  -7  11        7.28       -4.68     23.34 o 
  -3  -7  11      152.94      164.26     34.76 o 
  -2  -7  11      906.22     1174.10     47.69 o 
  -1  -7  11     1987.05     1651.61     62.40 o 
   0  -7  11      466.70      512.24     37.71 o 
   1  -7  11      111.87      135.05     36.68 o 
   2  -7  11     1165.20     1305.40     57.44 o 
   3  -7  11      295.80      426.48     87.24 o 
   4  -7  11       35.69      113.18     53.45 o 
   5  -7  11      447.67      537.30     75.60 o 
   6  -7  11      672.37      658.10     32.36 o 
   7  -7  11      481.02      477.45    102.84 o 
   8  -7  11       12.72      -72.98     95.16 o 
  -9  -6  11        0.69       -2.47     32.13 o 
  -8  -6  11       21.84       26.22     31.12 o 
  -7  -6  11      532.66      622.90     43.80 o 
  -6  -6  11      218.28      150.07     83.23 o 
  -5  -6  11        7.86      -29.22     33.22 o 
  -4  -6  11       80.15       57.82     19.61 o 
  -3  -6  11     1212.30     1150.25     53.15 o 
  -2  -6  11     2594.48     2614.39     49.55 o 
  -1  -6  11     3223.55     3637.52     65.72 o 
   0  -6  11      182.44      237.66     25.92 o 
   1  -6  11       91.60       36.14     26.29 o 
   2  -6  11       55.14       11.19     34.29 o 
   3  -6  11       46.89       90.55     36.23 o 
   4  -6  11      118.71      105.32     41.88 o 
   5  -6  11       31.45       52.34     46.76 o 
   6  -6  11      496.28      582.52     93.04 o 
   7  -6  11        3.16      -40.34     79.11 o 
   8  -6  11      154.83      500.96    113.99 o 
  -9  -5  11       45.90       13.80     29.20 o 
  -8  -5  11      417.30      415.69     33.69 o 
  -7  -5  11      208.02      186.58     22.43 o 
  -6  -5  11       41.70       74.93     24.06 o 
  -5  -5  11        6.03        4.74     16.48 o 
  -4  -5  11     4147.94     4185.27     60.82 o 
  -3  -5  11     6219.11     6319.36    146.50 o 
  -2  -5  11      164.47      202.57     23.91 o 
  -1  -5  11     1297.27      946.90    118.39 o 
   0  -5  11     1085.53     1108.92     41.18 o 
   1  -5  11       44.63       13.13     27.42 o 
   2  -5  11       52.02      103.11     74.71 o 
   3  -5  11       72.98       40.33     56.84 o 
   4  -5  11      411.65      352.84     24.38 o 
   5  -5  11     1168.68     1182.09     99.39 o 
   6  -5  11      293.92      220.28     79.56 o 
   7  -5  11       38.06       39.44     79.89 o 
  -9  -4  11       74.42       47.92     31.43 o 
  -8  -4  11        4.22       31.25     29.28 o 
  -7  -4  11       91.13       79.79     19.51 o 
  -6  -4  11     2488.51     2450.54     48.44 o 
  -5  -4  11      460.32      414.30     21.54 o 
  -4  -4  11      355.73      364.91     16.50 o 
  -3  -4  11      427.29      497.47     41.61 o 
  -2  -4  11      137.01      106.33     40.70 o 
  -1  -4  11     1497.12     1804.80     49.78 o 
   0  -4  11       82.72       47.73     18.37 o 
   1  -4  11        0.67        9.05     20.72 o 
   2  -4  11      398.07      310.81     30.72 o 
   3  -4  11     3425.07     3546.10     62.68 o 
   4  -4  11     4765.97     4730.82    168.92 o 
   5  -4  11       22.73       59.17     63.96 o 
   6  -4  11       96.50       92.26     73.99 o 
   7  -4  11       90.77       19.83     75.88 o 
 -10  -3  11       41.73       29.53     73.76 o 
  -9  -3  11        8.65       -0.05     25.33 o 
  -8  -3  11       39.58       54.01     27.69 o 
  -7  -3  11      325.40      416.09     48.33 o 
  -6  -3  11      115.84       84.64     22.08 o 
  -5  -3  11       80.16       94.49     53.15 o 
  -4  -3  11     2079.71     2267.80    135.49 o 
  -3  -3  11     1436.97     1479.26     74.54 o 
  -2  -3  11       32.93       85.94     16.93 o 
  -1  -3  11        0.03       35.42     31.42 o 
   0  -3  11      746.32      830.32     36.20 o 
   1  -3  11     4530.60     4453.33     93.43 o 
   2  -3  11      870.40      824.51     35.40 o 
   3  -3  11      345.95      259.09     65.29 o 
   4  -3  11      337.21      434.33     71.53 o 
   5  -3  11     1316.50     1025.10     94.49 o 
   6  -3  11       10.84       11.25     70.53 o 
   8  -3  11        7.80        0.00     81.45 o 
 -10  -2  11        0.37      -78.78     74.65 o 
  -9  -2  11        7.21       14.67     36.86 o 
  -8  -2  11      501.42      492.77     99.02 o 
  -7  -2  11     2519.27     2421.19     53.14 o 
  -6  -2  11       27.17       22.69     17.22 o 
  -5  -2  11      750.10      773.06     72.98 o 
  -4  -2  11        4.16       50.36     75.43 o 
  -3  -2  11        3.44        8.02     62.62 o 
  -2  -2  11      179.25      114.74     12.82 o 
  -1  -2  11      282.64      399.89     79.89 o 
   0  -2  11     2403.51     2626.52     54.67 o 
   1  -2  11     1745.44     2021.71     50.21 o 
   2  -2  11       12.48       34.31     54.82 o 
   3  -2  11      826.89     1300.87    113.76 o 
   4  -2  11     1116.20     1106.99     87.58 o 
   5  -2  11       50.82      203.68     72.09 o 
   6  -2  11       13.14      -96.83     78.78 o 
   7  -2  11      102.69      213.93     94.82 o 
   8  -2  11      246.58      132.71    104.18 o 
 -10  -1  11        2.56      -12.30     48.58 o 
  -9  -1  11       58.64       68.80     23.82 o 
  -8  -1  11      526.64      472.83     51.67 o 
  -7  -1  11      104.44      143.91     27.01 o 
  -6  -1  11      406.46      726.04    118.78 o 
  -5  -1  11     1375.31     1429.56     88.36 o 
  -4  -1  11        0.01       -8.02     41.17 o 
  -3  -1  11       19.16       52.78     28.72 o 
  -2  -1  11      532.93      662.93     21.20 o 
  -1  -1  11      356.66      408.07     21.01 o 
   0  -1  11     4270.11     3826.25     54.05 o 
   1  -1  11      284.28      220.25     22.45 o 
   2  -1  11      613.60      543.09     22.97 o 
   3  -1  11        0.56      -49.36     50.47 o 
   4  -1  11      114.74       36.76     78.05 o 
   5  -1  11       40.31       70.91     51.14 o 
   6  -1  11     1339.69     1503.14    139.45 o 
   7  -1  11      158.42      256.58     68.19 o 
   8  -1  11        1.03       22.72     82.07 o 
 -10   0  11       50.84       37.27     25.04 o 
  -9   0  11      471.36      520.09     35.05 o 
  -8   0  11     1149.93     1135.60     60.79 o 
  -7   0  11     1202.45     1274.27     50.34 o 
  -6   0  11        1.16       10.61      9.40 o 
  -5   0  11        0.30       50.63     43.26 o 
  -4   0  11       74.77      124.97     34.14 o 
  -3   0  11     1612.27     1394.25     37.72 o 
  -2   0  11      133.47      207.81     45.54 o 
  -1   0  11      455.32      566.03     25.43 o 
   0   0  11     2706.53     2230.38     48.51 o 
   1   0  11     1159.46      893.54     60.41 o 
   2   0  11        6.74       21.67     31.63 o 
   3   0  11       16.65      -25.24     35.85 o 
   4   0  11      127.06       75.26     44.85 o 
   5   0  11       64.48       44.51     48.65 o 
   6   0  11      951.61      976.16     80.99 o 
   7   0  11        0.14       83.25    104.66 o 
   8   0  11      199.56      213.39    108.14 o 
 -10   1  11       12.87       14.32     25.29 o 
  -9   1  11      425.56      401.70     40.34 o 
  -8   1  11       19.52       22.28     23.56 o 
  -7   1  11      853.67      868.35     38.64 o 
  -6   1  11       44.39       -7.69     33.96 o 
  -5   1  11      355.00      353.00     29.48 o 
  -4   1  11     1500.30     1540.13     69.11 o 
  -3   1  11       26.39       19.41     10.55 o 
  -2   1  11     2417.15     2170.77     56.52 o 
  -1   1  11       26.91       25.56     20.93 o 
   0   1  11     1272.85     1284.24     33.33 o 
   1   1  11        7.87        6.25     19.42 o 
   2   1  11        0.65       15.72     25.06 o 
   3   1  11       22.57       59.18     57.05 o 
   4   1  11     1344.58     1218.61     70.16 o 
   5   1  11       44.96      102.13     66.63 o 
   6   1  11       19.33       91.74     58.84 o 
   7   1  11      230.34      233.57     88.16 o 
 -10   2  11      217.67      288.51     70.61 o 
  -9   2  11      611.63      489.07     72.54 o 
  -8   2  11       26.81       52.63     34.03 o 
  -7   2  11        8.67       16.80     28.56 o 
  -6   2  11      459.64      469.67     20.97 o 
  -5   2  11     3751.98     3846.44     53.32 o 
  -4   2  11     1831.89     1771.06     33.74 o 
  -3   2  11      228.48      291.92     21.54 o 
  -2   2  11      991.69     1136.46     33.69 o 
  -1   2  11     1344.25     1386.17     33.48 o 
   0   2  11       17.03       14.25     25.15 o 
   1   2  11       29.12       44.34     24.30 o 
   2   2  11       16.73       13.57     32.75 o 
   3   2  11      953.24      878.23     66.24 o 
   4   2  11      990.46      900.00     32.26 o 
   5   2  11      193.90      241.24     59.14 o 
   6   2  11       17.24       91.52     62.36 o 
   7   2  11      116.00      133.53     72.10 o 
 -10   3  11       38.90       95.82     50.98 o 
  -9   3  11        1.99        0.75     38.14 o 
  -8   3  11        3.51        2.59     22.97 o 
  -7   3  11        1.36       -4.69     18.40 o 
  -6   3  11     1054.01     1167.51     32.80 o 
  -5   3  11      659.90      670.12     28.82 o 
  -4   3  11      359.41      321.32     22.87 o 
  -3   3  11     1157.81     1052.87     38.26 o 
  -2   3  11      526.75      476.41     57.21 o 
  -1   3  11      108.82       78.32     24.91 o 
   0   3  11       43.06       36.80     29.09 o 
   1   3  11      939.15     1161.07     60.84 o 
   2   3  11      534.87      624.16     54.69 o 
   3   3  11       63.42       61.25     23.07 o 
   4   3  11        0.48        9.53     54.93 o 
   5   3  11       81.61       74.12     42.95 o 
   6   3  11      161.34      362.18    145.18 o 
   7   3  11        0.05      146.19    107.58 o 
 -10   4  11        5.39       -6.38     34.65 o 
  -9   4  11        7.19      -14.12     40.88 o 
  -8   4  11      614.89      488.72     38.84 o 
  -7   4  11       69.01       83.83     20.53 o 
  -6   4  11       51.59       70.93     26.97 o 
  -5   4  11      352.87      375.64     31.69 o 
  -4   4  11     4612.21     4697.57     88.36 o 
  -3   4  11      749.32      703.02     36.15 o 
  -2   4  11      162.64      227.04     30.65 o 
  -1   4  11       53.31       15.06     26.01 o 
   0   4  11     1240.10     1176.76     41.95 o 
   1   4  11        1.60       16.83     30.72 o 
   2   4  11      318.23      367.30     57.51 o 
   3   4  11       62.69       61.37     48.91 o 
   4   4  11       29.66       30.75     85.80 o 
   5   4  11       60.54        5.64     25.70 o 
   6   4  11       68.90       95.85     69.80 o 
 -10   5  11       64.93       52.21     51.59 o 
  -9   5  11       72.78       49.60     31.92 o 
  -8   5  11      974.39     1039.35     46.26 o 
  -7   5  11        0.90        8.18     32.29 o 
  -6   5  11       23.07       60.14     38.02 o 
  -5   5  11      519.62      683.02     49.59 o 
  -4   5  11       49.64       30.43     29.71 o 
  -3   5  11      149.30      249.17     77.95 o 
  -2   5  11       11.70       48.09     26.09 o 
  -1   5  11      965.24      948.55     63.65 o 
   0   5  11      805.12      796.92     42.03 o 
   1   5  11        8.19       93.99     38.23 o 
   2   5  11      272.19      233.16     62.22 o 
   3   5  11       62.68       46.07     46.42 o 
   4   5  11       21.33       53.44     31.29 o 
   5   5  11      107.95      147.74     54.99 o 
   6   5  11       96.22     -157.78    188.64 o 
 -10   6  11       41.21       23.44     45.23 o 
  -9   6  11       21.29       36.04     34.99 o 
  -8   6  11      390.28      436.63     40.52 o 
  -7   6  11      395.58      406.31     57.11 o 
  -6   6  11      483.08      592.39     80.72 o 
  -5   6  11        3.63       12.25     24.99 o 
  -4   6  11        3.76       -7.87     25.67 o 
  -3   6  11      232.93      275.08     42.21 o 
  -2   6  11      102.24      110.11     49.43 o 
  -1   6  11      168.77      184.08     64.14 o 
   0   6  11      806.22      793.83     70.58 o 
   1   6  11       11.59        0.58     40.78 o 
   2   6  11      149.27      190.64     97.38 o 
   3   6  11        0.01       33.17     50.14 o 
   4   6  11      189.01       80.09     61.93 o 
   5   6  11       14.86        9.26     26.65 o 
 -10   7  11      228.54      191.31     48.34 o 
  -9   7  11        0.77        6.89     38.69 o 
  -8   7  11        5.99       13.77     48.68 o 
  -7   7  11       89.14       63.84     35.38 o 
  -6   7  11        1.80       19.06     32.18 o 
  -5   7  11        5.07       44.97     34.15 o 
  -4   7  11        2.27        9.95     30.08 o 
  -3   7  11      258.62      272.43     86.80 o 
  -2   7  11       86.09      136.46     34.83 o 
  -1   7  11       65.98       57.84     39.17 o 
   0   7  11     1095.62     1239.69     60.57 o 
   1   7  11       64.68       51.78     35.97 o 
   2   7  11        0.26      -36.64     44.48 o 
   3   7  11       41.91      128.44    119.00 o 
   4   7  11        0.57       24.30     40.16 o 
   5   7  11      391.56      259.43    124.40 o 
  -9   8  11       65.54      148.53     55.52 o 
  -8   8  11        0.33        4.20     78.46 o 
  -7   8  11        7.76       24.03     37.59 o 
  -6   8  11       70.35       91.20     48.34 o 
  -5   8  11      353.13      335.87     42.24 o 
  -4   8  11       45.47       44.53     33.92 o 
  -3   8  11       11.07       14.76     37.03 o 
  -2   8  11      316.78      371.61     67.34 o 
  -1   8  11     1093.17     1051.92    115.31 o 
   0   8  11      266.22      289.70     83.15 o 
   1   8  11        2.69       13.62     49.51 o 
   2   8  11       60.67       60.25     50.44 o 
   3   8  11      555.62      904.37    216.27 o 
   4   8  11       87.39      -60.86    156.44 o 
  -9   9  11       69.29       29.78     40.01 o 
  -8   9  11        3.19      -35.27     46.47 o 
  -7   9  11       18.21       14.14     40.30 o 
  -6   9  11      300.08      283.78     50.13 o 
  -5   9  11      286.90      345.49     49.15 o 
  -4   9  11       60.31       94.53     48.89 o 
  -3   9  11      381.69      381.49     60.41 o 
  -2   9  11       55.31       97.38     53.22 o 
  -1   9  11       30.23       24.24     43.83 o 
   0   9  11      260.99      236.78     54.75 o 
   1   9  11        0.55       -1.74     39.57 o 
   2   9  11      171.90      227.53     60.13 o 
   3   9  11        1.59       -3.84     50.73 o 
  -8  10  11      184.91      182.28     52.77 o 
  -7  10  11      427.36      450.09     55.71 o 
  -6  10  11       65.57       16.89     63.74 o 
  -5  10  11       36.88       -4.53     41.11 o 
  -4  10  11      159.52      107.51     50.89 o 
  -3  10  11      126.98      143.40     56.38 o 
  -2  10  11        0.49       44.93     56.52 o 
  -1  10  11        6.04       -2.90     46.23 o 
   0  10  11      224.93      191.72     82.50 o 
   1  10  11      430.80      450.13     69.45 o 
   2  10  11       14.87      -29.02     52.75 o 
   3  10  11      738.70      623.63    274.88 o 
  -8  11  11       36.17       16.71     49.03 o 
  -7  11  11        0.89       22.00     43.03 o 
  -6  11  11      228.80      134.64     54.69 o 
  -5  11  11      244.81      256.21     53.99 o 
  -4  11  11       47.96      275.35    137.33 o 
  -3  11  11        1.02       11.33     47.06 o 
  -2  11  11       42.29      -19.01     44.46 o 
  -1  11  11      134.67      117.25     70.33 o 
   0  11  11       23.02       -2.81     50.59 o 
   1  11  11       10.59       39.34     57.44 o 
   2  11  11      138.15      213.54     84.50 o 
  -7  12  11       19.63       29.23     53.33 o 
  -6  12  11       59.74       27.54     64.61 o 
  -5  12  11       36.55       65.07     52.72 o 
  -4  12  11        1.72       87.21     56.12 o 
  -3  12  11        2.76       26.06     48.19 o 
  -2  12  11      120.30      143.03     55.27 o 
  -1  12  11      104.79       52.16     59.84 o 
   0  12  11        9.66       56.89     66.75 o 
  -5  13  11        5.64      -95.75     63.84 o 
  -4  13  11        1.36       46.98     52.04 o 
  -3  13  11        7.69       51.51     61.80 o 
  -2  13  11       96.99      129.07     65.25 o 
   0 -17  12       47.15       26.94     73.98 o 
   1 -17  12      139.98      228.81     87.74 o 
   2 -17  12      190.04      229.01     91.77 o 
   3 -17  12        7.21      160.13     75.32 o 
  -2 -16  12      603.30      560.18     72.40 o 
  -1 -16  12      272.51      382.26    192.32 o 
   0 -16  12        0.09       18.41     56.28 o 
   1 -16  12       25.47      177.94    105.07 o 
   2 -16  12        4.33        2.18     91.85 o 
   3 -16  12        1.44       16.02     98.66 o 
   4 -16  12        2.23       52.40    108.47 o 
   5 -16  12       12.41       22.77     66.73 o 
  -3 -15  12       65.52      106.67     64.85 o 
  -2 -15  12      193.96      189.44     70.69 o 
  -1 -15  12        0.30       38.08     55.04 o 
   0 -15  12      335.01      408.80     78.03 o 
   1 -15  12        3.64      -37.68     54.20 o 
   2 -15  12       15.74        5.88     77.72 o 
   3 -15  12       92.30      155.65     80.86 o 
   4 -15  12     1004.17      957.51    107.92 o 
   5 -15  12      144.11      229.83     90.82 o 
   6 -15  12        1.59      -84.57    165.80 o 
  -4 -14  12      777.92      749.00    105.13 o 
  -3 -14  12        3.63       16.95     53.68 o 
  -2 -14  12       52.81       23.55     46.36 o 
  -1 -14  12      184.40      126.92     52.00 o 
   0 -14  12       27.35       42.24     50.13 o 
   1 -14  12        1.82       95.72     52.42 o 
   2 -14  12       81.33       67.70     52.88 o 
   3 -14  12      487.56      477.83    135.10 o 
   4 -14  12      782.36      717.54     80.24 o 
   5 -14  12      133.24      245.37     71.50 o 
   6 -14  12      110.29      145.13    117.27 o 
  -5 -13  12      952.66      896.23     91.76 o 
  -4 -13  12      447.18      522.59    107.25 o 
  -3 -13  12        4.53      -30.24     48.88 o 
  -2 -13  12       99.21       52.68     53.34 o 
  -1 -13  12       26.79       66.78     44.46 o 
   0 -13  12      273.14      160.14     50.01 o 
   1 -13  12      455.92      485.49     68.62 o 
   2 -13  12       10.09       76.29     48.89 o 
   3 -13  12     1570.67     1573.56    102.24 o 
   4 -13  12        0.04        7.81     60.52 o 
   5 -13  12       61.01      108.09    100.22 o 
   6 -13  12       16.57       44.38     80.33 o 
   7 -13  12       48.58       52.30     85.18 o 
  -6 -12  12       12.41       30.50     40.19 o 
  -5 -12  12        5.32       13.55     47.12 o 
  -4 -12  12       60.31       53.66     39.28 o 
  -3 -12  12        6.24       24.11     36.87 o 
  -2 -12  12       41.13       31.59     87.08 o 
  -1 -12  12       27.53       66.75     55.82 o 
   0 -12  12      327.15      366.58     60.94 o 
   1 -12  12     2035.86     2164.99     95.17 o 
   2 -12  12      285.50      361.73     63.76 o 
   3 -12  12       28.72       50.87     94.65 o 
   4 -12  12        2.41       63.72     52.68 o 
   5 -12  12       36.74      100.36     70.05 o 
   6 -12  12      142.01      183.89     73.93 o 
   7 -12  12        5.72      -10.66     65.74 o 
  -6 -11  12       10.26        9.91     56.98 o 
  -5 -11  12       92.59       94.34     61.23 o 
  -4 -11  12       49.98      108.48     36.48 o 
  -3 -11  12       21.04      -13.70     31.84 o 
  -2 -11  12       68.46       86.30     60.07 o 
  -1 -11  12     1005.20     1128.48     84.77 o 
   0 -11  12      146.51      135.92     48.90 o 
   1 -11  12       77.42       37.05     39.31 o 
   2 -11  12       22.64      -18.59     50.03 o 
   3 -11  12      167.43      199.84     61.02 o 
   4 -11  12        0.07       15.46     77.65 o 
   5 -11  12      217.41      254.79     87.58 o 
   6 -11  12        0.71      -13.61     83.34 o 
   7 -11  12      374.86      363.58     43.37 o 
   8 -11  12      107.56      177.64     80.29 o 
  -7 -10  12      170.26       61.60     95.60 o 
  -6 -10  12        1.16       13.86     51.54 o 
  -5 -10  12        0.27      -20.43     76.55 o 
  -4 -10  12       19.63       -4.99     78.83 o 
  -3 -10  12       85.08      110.84     51.09 o 
  -2 -10  12      833.69      867.41     47.23 o 
  -1 -10  12      418.21      327.11     39.94 o 
   0 -10  12      157.39      326.85    117.66 o 
   1 -10  12     1558.22     1650.15     65.74 o 
   2 -10  12      490.50      617.80     61.81 o 
   3 -10  12        0.09      -58.22     43.26 o 
   4 -10  12       53.08       26.01     54.13 o 
   5 -10  12     1007.22     1004.13     76.67 o 
   6 -10  12     1689.72     1522.08    110.06 o 
   7 -10  12       87.21       96.67     42.03 o 
   8 -10  12       43.95      -34.95     69.34 o 
  -8  -9  12       12.42        4.48     34.27 o 
  -7  -9  12       81.90      115.21     67.97 o 
  -6  -9  12       10.98      -60.28     43.23 o 
  -5  -9  12       11.33       11.70     25.12 o 
  -4  -9  12        1.86       -9.99     29.80 o 
  -3  -9  12      109.14      110.97     34.74 o 
  -2  -9  12      656.61      767.38     61.58 o 
  -1  -9  12        1.71       43.92     28.40 o 
   0  -9  12      189.32      325.69     43.16 o 
   1  -9  12       42.91       33.35     53.98 o 
   2  -9  12        4.05        5.48     34.30 o 
   3  -9  12      169.08      138.25     44.79 o 
   4  -9  12      357.05      627.53    217.55 o 
   5  -9  12       12.57      100.35    115.66 o 
   6  -9  12      123.25      120.13     72.85 o 
   7  -9  12        6.39       29.69     30.07 o 
   8  -9  12      183.35      197.55    101.40 o 
  -8  -8  12        0.31       13.99     27.75 o 
  -7  -8  12       29.60        3.01     32.53 o 
  -6  -8  12       19.08      -38.62     49.36 o 
  -5  -8  12       17.10        7.96     26.06 o 
  -4  -8  12      652.73      829.45     50.74 o 
  -3  -8  12     2449.75     2578.01     66.03 o 
  -2  -8  12      487.12      475.15     59.33 o 
  -1  -8  12      393.15      482.70     54.60 o 
   0  -8  12        3.85       14.40     31.55 o 
   1  -8  12       59.86      -46.13     49.71 o 
   2  -8  12      182.31      336.50     51.59 o 
   3  -8  12      808.37      954.09    170.37 o 
   4  -8  12       47.32       42.02     44.32 o 
   5  -8  12       53.13       76.82     60.77 o 
   6  -8  12     1361.06     1253.53     43.77 o 
   7  -8  12      716.20      524.10     83.57 o 
  -8  -7  12        1.47      -40.42     28.12 o 
  -7  -7  12       95.96       82.85     53.56 o 
  -6  -7  12     1906.65     1686.63    143.07 o 
  -5  -7  12       89.67       63.90     27.75 o 
  -4  -7  12      348.28      321.33     27.28 o 
  -3  -7  12      207.29      208.54     26.80 o 
  -2  -7  12     1232.93     1078.67     35.42 o 
  -1  -7  12       10.21       22.65     25.10 o 
   0  -7  12       60.84       83.89     55.54 o 
   1  -7  12       30.34       11.67     32.26 o 
   2  -7  12     1698.90     1669.95     61.25 o 
   3  -7  12     1116.43     1235.14     82.23 o 
   4  -7  12      224.20      272.69     59.64 o 
   5  -7  12      239.78      162.79     75.66 o 
   6  -7  12       42.65       36.93     26.52 o 
  -9  -6  12       20.25     -120.67     83.57 o 
  -8  -6  12      131.14      114.15     51.25 o 
  -7  -6  12     1594.81     1375.45     42.88 o 
  -6  -6  12      594.01      599.59     63.68 o 
  -5  -6  12      343.67      433.85     71.53 o 
  -4  -6  12      191.54      203.64     24.12 o 
  -3  -6  12      526.33      524.87     25.36 o 
  -2  -6  12        0.26       23.71     15.57 o 
  -1  -6  12        6.52       54.48     31.76 o 
   0  -6  12        4.93      -16.78     25.90 o 
   1  -6  12     3167.80     2916.29     78.21 o 
   2  -6  12      342.61      348.41     39.43 o 
   3  -6  12       62.48       38.96     67.47 o 
   4  -6  12      156.17      262.59     58.29 o 
   5  -6  12       59.17       13.79     41.62 o 
   6  -6  12      109.26      159.56     77.77 o 
   7  -6  12       64.72      216.83     93.60 o 
   8  -6  12       68.37     -106.41     99.61 o 
  -9  -5  12       44.81       39.78     75.10 o 
  -8  -5  12     1635.16     1700.91     56.30 o 
  -7  -5  12     1475.31     1382.41     87.13 o 
  -6  -5  12     4035.65     3671.27     66.10 o 
  -5  -5  12       78.76       89.96     28.52 o 
  -4  -5  12      383.23      473.24     25.48 o 
  -3  -5  12       15.64       31.30     15.00 o 
  -2  -5  12       41.74       68.80     19.43 o 
  -1  -5  12      748.63      710.00     30.97 o 
   0  -5  12     7888.29     7670.61    144.13 o 
   1  -5  12     2835.31     2696.91     73.26 o 
   2  -5  12      451.59      365.11     60.34 o 
   3  -5  12      308.94      413.62     30.23 o 
   4  -5  12      396.78      327.16     25.20 o 
   5  -5  12        1.07      -89.81     65.96 o 
   6  -5  12        6.87       54.49     70.31 o 
   7  -5  12      169.35      260.29     93.93 o 
  -9  -4  12      108.43       49.31     31.05 o 
  -8  -4  12      266.66      259.44     23.53 o 
  -7  -4  12        2.15        7.00     17.65 o 
  -6  -4  12      261.77      293.87     25.30 o 
  -5  -4  12      146.98      113.76     59.83 o 
  -4  -4  12       48.60       77.22     52.70 o 
  -3  -4  12       71.67       69.42     18.59 o 
  -2  -4  12     1154.57     1347.40     29.48 o 
  -1  -4  12     6119.58     6089.42     79.81 o 
   0  -4  12      584.83      779.45     43.51 o 
   1  -4  12      102.25      167.84     20.33 o 
   2  -4  12      426.73      546.12     93.99 o 
   3  -4  12      148.72      215.90     26.41 o 
   4  -4  12       12.13        6.46     53.48 o 
   5  -4  12      296.38      217.83     74.10 o 
   6  -4  12       25.41      -63.62     73.43 o 
   7  -4  12      171.01       14.93     81.45 o 
  -9  -3  12       66.02       20.43     20.20 o 
  -8  -3  12        5.36        2.06     20.89 o 
  -7  -3  12     1064.98     1081.27     48.06 o 
  -6  -3  12       63.00      187.08     65.74 o 
  -5  -3  12       59.40       12.48     51.81 o 
  -4  -3  12      181.08      142.73     54.60 o 
  -3  -3  12     1164.54     1465.44    111.53 o 
  -2  -3  12     1116.17     1189.82    113.48 o 
  -1  -3  12      742.59      622.90     29.18 o 
   0  -3  12     6169.34     6217.09    112.15 o 
   1  -3  12     2886.09     3025.43    109.36 o 
   2  -3  12       55.82      158.24     28.23 o 
   3  -3  12       28.58       24.50     18.34 o 
   4  -3  12      699.83      549.32     77.77 o 
   5  -3  12     1623.27     1716.48    114.43 o 
   6  -3  12      382.66      181.84     86.80 o 
   7  -3  12       17.89      -18.05    132.71 o 
   8  -3  12       50.39      -36.44     95.71 o 
 -10  -2  12        1.00      -20.06     73.76 o 
  -9  -2  12        5.35        2.67     22.09 o 
  -8  -2  12       39.83       42.88     20.52 o 
  -7  -2  12       35.31       83.01     57.44 o 
  -6  -2  12       11.43       35.10     56.94 o 
  -5  -2  12       26.79       54.93     54.37 o 
  -4  -2  12      198.03      151.87     53.37 o 
  -3  -2  12      362.23      549.65     56.05 o 
  -2  -2  12     1383.14     1718.09     31.39 o 
  -1  -2  12       29.01      -10.19     16.60 o 
   0  -2  12      530.36      764.04    108.03 o 
   1  -2  12      499.18      458.35     54.26 o 
   2  -2  12        3.08       11.90     16.63 o 
   3  -2  12      129.56      337.95     96.60 o 
   4  -2  12       58.74       24.18     58.94 o 
   5  -2  12      358.21      402.46     82.12 o 
   6  -2  12      616.68      803.12    168.58 o 
   7  -2  12      206.27      246.87     71.42 o 
   8  -2  12       11.53       61.75     95.16 o 
 -10  -1  12        2.20       31.53    120.23 o 
  -9  -1  12       65.19      138.76     95.68 o 
  -8  -1  12       94.05       38.50     16.99 o 
  -7  -1  12      698.00      600.13     88.25 o 
  -6  -1  12        3.04      -33.43     60.39 o 
  -5  -1  12     1297.08     1338.08    135.27 o 
  -4  -1  12      187.60      268.61     39.49 o 
  -3  -1  12     1280.93     1536.36    130.14 o 
  -2  -1  12      116.68       83.64     13.29 o 
  -1  -1  12       15.60       49.17     26.73 o 
   0  -1  12       35.44        1.48     12.95 o 
   1  -1  12      108.71       43.36     23.32 o 
   2  -1  12      562.01      632.67     37.08 o 
   3  -1  12        4.09      -58.34     45.03 o 
   4  -1  12      113.45      174.11     49.09 o 
   5  -1  12      152.19      266.17     57.77 o 
   6  -1  12      609.90      488.05     83.04 o 
   7  -1  12        2.52       53.14     76.16 o 
   8  -1  12       12.71       29.56    113.60 o 
 -10   0  12       15.42       -2.23     69.19 o 
  -9   0  12       13.07        2.00     17.30 o 
  -8   0  12      275.80      274.43     33.38 o 
  -7   0  12     1734.25     1723.18     55.73 o 
  -6   0  12       19.78        8.54     38.23 o 
  -5   0  12      215.22      217.39     94.93 o 
  -4   0  12      388.27      500.09     50.87 o 
  -3   0  12       64.45       71.74     37.74 o 
  -2   0  12       65.59      109.84     17.14 o 
  -1   0  12       26.98       17.91     17.04 o 
   0   0  12      698.83      595.83     27.99 o 
   1   0  12      782.37      614.98     32.70 o 
   2   0  12      856.37      777.28     39.92 o 
   3   0  12      324.04      238.67     54.77 o 
   4   0  12      633.20      600.87    112.87 o 
   5   0  12       19.08      -19.04     59.12 o 
   6   0  12       13.43       12.93     67.86 o 
   7   0  12        0.22       63.48     81.16 o 
 -10   1  12        3.88       44.90     77.33 o 
  -9   1  12       90.26       76.20     33.91 o 
  -8   1  12      847.61      853.73     37.42 o 
  -7   1  12     1826.82     1816.99     45.98 o 
  -6   1  12       60.30       52.98     29.85 o 
  -5   1  12     1565.93     1458.02     55.10 o 
  -4   1  12      840.37      816.52     20.63 o 
  -3   1  12       21.88      118.70     76.01 o 
  -2   1  12       12.69        3.64     23.81 o 
  -1   1  12      751.76      818.25     45.64 o 
   0   1  12     2826.81     3085.34     59.85 o 
   1   1  12       63.23      126.49     33.51 o 
   2   1  12      518.29      561.49     39.61 o 
   3   1  12        1.84       -4.80     28.73 o 
   4   1  12      104.70      223.52     53.86 o 
   5   1  12        6.20       18.05     99.67 o 
   6   1  12        0.03       59.10     73.01 o 
   7   1  12       82.08      -53.04     85.00 o 
 -10   2  12       90.81      -80.34     81.78 o 
  -9   2  12      977.70      982.14     43.34 o 
  -8   2  12      780.85      794.65     44.47 o 
  -7   2  12        0.72        2.17     29.61 o 
  -6   2  12      101.59      104.34     28.90 o 
  -5   2  12      320.39      350.80     21.83 o 
  -4   2  12        0.33       31.40     21.92 o 
  -3   2  12      387.79      377.78     20.23 o 
  -2   2  12     1089.91     1113.20     33.90 o 
  -1   2  12     4967.24     5204.54     82.80 o 
   0   2  12     2674.94     3031.84     70.91 o 
   1   2  12      801.54      777.24     37.84 o 
   2   2  12     1072.85     1127.53     71.92 o 
   3   2  12     1652.72     1565.18    108.36 o 
   4   2  12       57.61       79.06     40.62 o 
   5   2  12        6.44      -55.27     55.06 o 
   6   2  12        8.28      -24.46     60.14 o 
   7   2  12      333.22      380.50    138.39 o 
 -10   3  12       79.61      197.27     73.76 o 
  -9   3  12       32.47       92.89     40.37 o 
  -8   3  12      260.84      209.54     79.04 o 
  -7   3  12      270.32      280.93     27.66 o 
  -6   3  12      223.01      228.51     27.37 o 
  -5   3  12       19.67       18.56     23.88 o 
  -4   3  12      247.73      331.14     31.54 o 
  -3   3  12      246.02      334.60     21.90 o 
  -2   3  12     1837.23     1889.65     68.15 o 
  -1   3  12      148.28      130.54     28.77 o 
   0   3  12       42.47       18.63     78.50 o 
   1   3  12        3.61       28.07     45.07 o 
   2   3  12      210.45      163.99     47.13 o 
   3   3  12      538.69      549.24     92.04 o 
   4   3  12      189.78      192.68     26.80 o 
   5   3  12     1170.84     1296.75    149.08 o 
   6   3  12      266.67      265.80     76.71 o 
 -10   4  12       96.02       77.84     48.70 o 
  -9   4  12       28.35       44.24     30.05 o 
  -8   4  12      504.17      543.65     75.16 o 
  -7   4  12       27.11       40.09     28.41 o 
  -6   4  12       14.05        4.60     24.27 o 
  -5   4  12      116.55      133.67     25.74 o 
  -4   4  12     2232.92     2257.15     54.61 o 
  -3   4  12      365.61      428.90     54.91 o 
  -2   4  12       44.38      114.13     49.33 o 
  -1   4  12      636.91      665.82     46.46 o 
   0   4  12      290.44      355.04     38.57 o 
   1   4  12       31.28       26.72     93.09 o 
   2   4  12       99.45       97.12     52.39 o 
   3   4  12      386.39      331.97     69.81 o 
   4   4  12       45.77       -1.70     43.12 o 
   5   4  12      866.09      464.86     71.31 o 
   6   4  12       49.23       74.01     71.60 o 
 -10   5  12      211.42      194.94     58.33 o 
  -9   5  12        0.52       28.09     29.46 o 
  -8   5  12      108.42      112.14     39.40 o 
  -7   5  12       22.49       27.97     22.86 o 
  -6   5  12      126.86       93.42     29.40 o 
  -5   5  12      588.93      610.73     32.71 o 
  -4   5  12        8.48       80.91     50.35 o 
  -3   5  12       36.12       12.48     34.53 o 
  -2   5  12       16.08       36.01     27.11 o 
  -1   5  12      187.03      298.29     96.97 o 
   0   5  12        0.00       21.16     28.98 o 
   1   5  12        0.64        5.67     34.96 o 
   2   5  12        3.90      -38.30     53.19 o 
   3   5  12       35.77       -0.26     42.35 o 
   4   5  12      256.33      226.60    100.00 o 
   5   5  12        1.38      152.87    179.28 o 
 -10   6  12       53.70       49.85     44.84 o 
  -9   6  12        2.70      -45.06     43.05 o 
  -8   6  12       36.23       55.69     33.62 o 
  -7   6  12      290.18      324.59    102.25 o 
  -6   6  12      877.01      914.80     45.60 o 
  -5   6  12       67.30       83.71     31.59 o 
  -4   6  12      113.80      126.11     36.56 o 
  -3   6  12      248.88      282.61     74.23 o 
  -2   6  12       73.67      118.07     43.39 o 
  -1   6  12        0.07       -3.89     32.75 o 
   0   6  12      343.45      356.11     40.28 o 
   1   6  12       26.78       19.34     32.27 o 
   2   6  12      265.84      345.07     46.18 o 
   3   6  12        0.06       23.73     37.69 o 
   4   6  12      146.61      131.94     91.65 o 
   5   6  12       35.83      216.83    184.63 o 
  -9   7  12        6.90       27.74     39.88 o 
  -8   7  12        7.10       18.84     34.26 o 
  -7   7  12      167.62      181.24     56.48 o 
  -6   7  12       13.72       -1.19     39.03 o 
  -5   7  12      571.30      505.31     82.65 o 
  -4   7  12       38.72       59.15     31.17 o 
  -3   7  12       70.56      175.78     79.12 o 
  -2   7  12        0.58      -47.27     43.90 o 
  -1   7  12        0.65       42.77     45.79 o 
   0   7  12     1267.36     1298.65    129.92 o 
   1   7  12      483.21      651.94    134.33 o 
   2   7  12        0.01      -44.92     59.77 o 
   3   7  12      261.75       69.29    102.06 o 
   4   7  12       15.93      -23.65     38.95 o 
  -9   8  12      262.44      343.76     96.26 o 
  -8   8  12       55.61       50.48     48.30 o 
  -7   8  12      271.91      219.06     40.31 o 
  -6   8  12      672.05      799.39     54.49 o 
  -5   8  12      452.39      459.47     42.38 o 
  -4   8  12       32.24       93.52     35.16 o 
  -3   8  12       22.57       21.84     49.40 o 
  -2   8  12       95.02       67.03     42.83 o 
  -1   8  12     1258.38     1053.71     58.07 o 
   0   8  12        1.87       43.34     45.21 o 
   1   8  12        4.18        8.69     40.82 o 
   2   8  12      297.60      456.66     51.49 o 
   3   8  12       56.04       77.76     51.08 o 
   4   8  12        5.37       35.80     83.79 o 
  -9   9  12      499.60      483.11     62.54 o 
  -8   9  12        0.10       -6.25     49.34 o 
  -7   9  12       39.96      -32.23     41.96 o 
  -6   9  12        4.84       36.11     41.65 o 
  -5   9  12       16.83        2.39     44.63 o 
  -4   9  12        0.46        3.93     35.20 o 
  -3   9  12      217.13      298.77     62.91 o 
  -2   9  12      298.34      289.21     54.77 o 
  -1   9  12       86.84       80.06     68.11 o 
   0   9  12      399.21      441.48     80.39 o 
   1   9  12      380.27      408.75    111.15 o 
   2   9  12       74.54       96.93     61.22 o 
   3   9  12        1.79       72.71     72.31 o 
  -8  10  12      393.59      363.32     71.28 o 
  -7  10  12      310.86      346.52     65.81 o 
  -6  10  12       63.52       37.58     56.10 o 
  -5  10  12       25.79       50.35     57.14 o 
  -4  10  12      103.03      203.52     53.88 o 
  -3  10  12      107.79       71.94     49.66 o 
  -2  10  12        8.76      -53.65     50.00 o 
  -1  10  12      240.48      230.18     75.97 o 
   0  10  12       26.07        1.31     44.15 o 
   1  10  12        1.51      -45.15     51.89 o 
   2  10  12       39.18       84.41     56.11 o 
  -7  11  12       24.18       42.72     68.53 o 
  -6  11  12       11.22       44.43     47.36 o 
  -5  11  12       44.07      134.89     66.11 o 
  -4  11  12      159.69      208.20     64.76 o 
  -3  11  12       18.38       67.82     47.28 o 
  -2  11  12       73.86      123.28     56.96 o 
  -1  11  12       81.98       34.21     48.28 o 
   0  11  12        0.92        4.19     46.26 o 
   1  11  12        4.99      -25.07     50.33 o 
  -6  12  12       65.51       50.79     60.83 o 
  -5  12  12       28.62       53.34     48.61 o 
  -4  12  12       44.44       87.74     68.97 o 
  -3  12  12        2.66       32.38     56.74 o 
  -2  12  12       18.61       -6.46     56.96 o 
  -1  12  12       17.21       -5.36     79.81 o 
   1 -17  13       46.17        3.44     57.77 o 
   2 -17  13      198.66      239.70     75.08 o 
  -2 -16  13        0.29        2.24     62.66 o 
  -1 -16  13       51.97      -46.90     71.82 o 
   0 -16  13        2.32       -8.96    186.19 o 
   1 -16  13        0.86       89.74    114.38 o 
   2 -16  13       28.18      -99.37     66.24 o 
   3 -16  13     1221.76     1235.95     96.04 o 
   4 -16  13      299.11      720.18    120.23 o 
  -3 -15  13        0.38       56.03     52.55 o 
  -2 -15  13       37.43       76.21     63.43 o 
  -1 -15  13       21.45      -26.28     82.11 o 
   0 -15  13     2468.83     2702.95    180.67 o 
   1 -15  13      174.77      178.76     60.16 o 
   2 -15  13       87.96       78.98     70.70 o 
   3 -15  13        8.29      -85.15     74.64 o 
   4 -15  13      207.26      597.05    179.56 o 
   5 -15  13       12.11       37.44     65.60 o 
  -4 -14  13       21.86       56.32     48.73 o 
  -3 -14  13       17.97       20.38     54.90 o 
  -2 -14  13      172.05      132.31     61.20 o 
  -1 -14  13      588.96      651.99     78.09 o 
   0 -14  13      939.42     1073.55    112.79 o 
   1 -14  13      221.96      179.22     67.32 o 
   2 -14  13       58.45      -34.26     65.05 o 
   3 -14  13      110.86       25.46     95.04 o 
   4 -14  13      254.43      320.72     83.44 o 
   5 -14  13       37.87      -15.96     73.35 o 
   6 -14  13        0.52       47.25     78.88 o 
  -5 -13  13       39.19      -20.32     50.89 o 
  -4 -13  13       58.81       32.33     41.72 o 
  -3 -13  13      103.17      113.07     45.14 o 
  -2 -13  13      961.27      998.89     62.53 o 
  -1 -13  13      174.07      155.55     55.57 o 
   0 -13  13      172.32      205.35     76.33 o 
   1 -13  13       93.73       91.82     48.66 o 
   2 -13  13      106.39       54.33     49.84 o 
   3 -13  13      216.17      236.90     84.90 o 
   4 -13  13       37.32       66.19     56.99 o 
   5 -13  13      346.35      287.72     70.70 o 
   6 -13  13      856.16      826.75     90.53 o 
   7 -13  13        3.32       36.08     71.68 o 
  -6 -12  13        0.40       -4.61     43.24 o 
  -5 -12  13       15.91       24.42     37.78 o 
  -4 -12  13      300.63      358.16    106.35 o 
  -3 -12  13      673.75      659.60     90.98 o 
  -2 -12  13      150.91      154.21     41.21 o 
  -1 -12  13       18.81       46.97     37.80 o 
   0 -12  13       18.54      -30.92     39.89 o 
   1 -12  13       19.75      -47.92     53.82 o 
   2 -12  13       18.91       33.44     54.58 o 
   3 -12  13        0.15       12.05     61.00 o 
   4 -12  13       13.08        6.90     60.25 o 
   5 -12  13      278.25      201.62    103.00 o 
   6 -12  13      455.79      448.50     80.00 o 
   7 -12  13        3.55      112.07     88.84 o 
  -6 -11  13       80.18       50.46     56.52 o 
  -5 -11  13      139.35      102.46     58.00 o 
  -4 -11  13        4.49       45.10     34.49 o 
  -3 -11  13      323.92      372.44     47.51 o 
  -2 -11  13        1.01       39.79     39.39 o 
  -1 -11  13      199.52      292.58     52.02 o 
   0 -11  13       22.25       26.34     38.72 o 
   1 -11  13       39.34        9.09     45.71 o 
   2 -11  13       39.22       50.66     41.99 o 
   3 -11  13      928.09      961.82     67.05 o 
   4 -11  13      114.64      174.88     54.79 o 
   5 -11  13        5.70      -41.58     66.63 o 
   6 -11  13       84.39      177.94     68.15 o 
   7 -11  13        0.37       -0.04     63.91 o 
  -7 -10  13       59.51       40.79     64.22 o 
  -6 -10  13      142.52      135.47     40.12 o 
  -5 -10  13      637.28      695.35     70.64 o 
  -4 -10  13      243.73      311.51    100.78 o 
  -3 -10  13      104.48      100.79     50.03 o 
  -2 -10  13      200.75      272.56     41.17 o 
  -1 -10  13       14.92      -16.89     35.21 o 
   0 -10  13      130.86      229.49     61.62 o 
   1 -10  13     1217.07     1139.17     86.41 o 
   2 -10  13     1967.53     1747.01     74.60 o 
   3 -10  13     1466.68     1480.93     90.20 o 
   4 -10  13      229.86      298.08     58.11 o 
   5 -10  13       33.33        5.72     80.24 o 
   6 -10  13      199.17      147.76     77.24 o 
   7 -10  13        7.27      -17.87     41.45 o 
   8 -10  13        0.47      -29.31     82.90 o 
  -7  -9  13      280.90      183.57     56.18 o 
  -6  -9  13     1193.33     1094.72     55.43 o 
  -5  -9  13      124.23      113.77     40.34 o 
  -4  -9  13        1.97      -20.89     29.15 o 
  -3  -9  13       58.35      147.94     52.20 o 
  -2  -9  13       43.71      119.43     34.35 o 
  -1  -9  13        7.40       28.92     33.50 o 
   0  -9  13      881.17     1048.81     50.04 o 
   1  -9  13        2.96       -6.53     39.78 o 
   2  -9  13      217.29      258.91     62.45 o 
   3  -9  13     2992.53     2940.14    109.42 o 
   4  -9  13      955.50      868.18    100.06 o 
   5  -9  13       57.01       63.57     85.38 o 
   6  -9  13       79.24       52.58     58.74 o 
   7  -9  13       56.92       51.31     23.33 o 
   8  -9  13      181.07      141.62    105.41 o 
  -8  -8  13       91.20       91.40     38.91 o 
  -7  -8  13       15.75      -13.29     29.20 o 
  -6  -8  13       69.62       42.60     47.13 o 
  -5  -8  13        1.26       26.14     30.82 o 
  -4  -8  13        9.24       18.79     23.09 o 
  -3  -8  13      221.09      234.82     33.20 o 
  -2  -8  13        8.15       31.12     49.08 o 
  -1  -8  13      714.98      699.82     61.78 o 
   0  -8  13     1099.44     1278.82     48.61 o 
   1  -8  13       14.29       36.33     55.54 o 
   2  -8  13      187.23      216.55     66.35 o 
   3  -8  13      155.85      179.71     53.79 o 
   4  -8  13       57.37      102.34     47.31 o 
   5  -8  13      200.26      250.35     86.97 o 
   6  -8  13      810.48      662.78     48.97 o 
  -8  -7  13       33.49       29.42     21.48 o 
  -7  -7  13      165.32      163.09     21.44 o 
  -6  -7  13      212.45      225.70     40.20 o 
  -5  -7  13       24.13       76.93     46.21 o 
  -4  -7  13       82.37      184.40     19.61 o 
  -3  -7  13      535.06      512.02     73.09 o 
  -2  -7  13     3445.45     3396.22     81.18 o 
  -1  -7  13      577.49      403.05     54.32 o 
   0  -7  13      456.11      553.11     54.56 o 
   1  -7  13       64.76      111.19     52.50 o 
   2  -7  13       61.36       60.35     58.76 o 
   3  -7  13       27.01       -4.98     58.92 o 
   4  -7  13      231.27      312.47     51.05 o 
   5  -7  13        2.33       -3.10     55.01 o 
  -9  -6  13      117.05      186.30     90.70 o 
  -8  -6  13      489.28      460.20     34.96 o 
  -7  -6  13        7.84       24.93     15.00 o 
  -6  -6  13       51.61       33.47     12.78 o 
  -5  -6  13      146.26      164.73     42.01 o 
  -4  -6  13      478.61      402.31     18.67 o 
  -3  -6  13     3045.70     3228.74     52.70 o 
  -2  -6  13     1397.40     1375.58     88.64 o 
  -1  -6  13      107.19      152.99     25.85 o 
   0  -6  13      357.28      452.77     70.53 o 
   1  -6  13      133.38      214.00     55.77 o 
   2  -6  13      106.35      119.62     45.41 o 
   3  -6  13       34.85       39.67     54.82 o 
   4  -6  13      984.97      975.52     91.34 o 
   5  -6  13     1711.50     1321.57     98.33 o 
   8  -6  13       55.00       34.65     97.83 o 
  -9  -5  13       62.70      147.75    137.39 o 
  -8  -5  13       42.67       83.26     45.27 o 
  -7  -5  13      124.05      121.98     18.44 o 
  -6  -5  13      290.76      327.78     20.35 o 
  -5  -5  13      206.44      181.90     23.60 o 
  -4  -5  13     2423.49     2287.83     89.36 o 
  -3  -5  13     1608.51     1700.35     34.23 o 
  -2  -5  13        7.29       38.40     20.08 o 
  -1  -5  13      580.28      665.35     27.66 o 
   0  -5  13      171.47      147.74     26.05 o 
   1  -5  13      321.69      281.53     75.83 o 
   2  -5  13        9.15       32.19     27.81 o 
   3  -5  13      358.64      494.24     64.12 o 
   4  -5  13       62.24      100.66     56.71 o 
   5  -5  13      116.97      167.47     75.55 o 
   6  -5  13      137.58       86.58     81.56 o 
   7  -5  13        1.43      153.10     92.04 o 
  -9  -4  13        3.39      -98.05     78.89 o 
  -8  -4  13        3.28      -15.42     15.41 o 
  -7  -4  13       97.68       72.20     71.65 o 
  -6  -4  13       11.33      -10.47     59.72 o 
  -5  -4  13     1420.28     1837.26    155.66 o 
  -4  -4  13      128.26      101.73     57.83 o 
  -3  -4  13      247.89      243.43     16.69 o 
  -2  -4  13      997.93      842.39     37.93 o 
  -1  -4  13       37.25       62.21     16.08 o 
   0  -4  13       25.67       -1.60     19.44 o 
   1  -4  13     1320.24     1188.07     40.42 o 
   2  -4  13     2160.25     2397.64     56.22 o 
   3  -4  13       44.23       37.85     26.74 o 
   4  -4  13      337.34      365.13     73.87 o 
   5  -4  13      625.13      609.04     89.70 o 
   6  -4  13      309.39      456.06     95.27 o 
  -9  -3  13       31.61      549.87     93.26 o 
  -8  -3  13        6.03        4.99     26.96 o 
  -7  -3  13      991.58     1293.52    154.77 o 
  -6  -3  13     3118.63     3052.67    137.27 o 
  -5  -3  13        6.70       73.21     97.61 o 
  -4  -3  13       41.19       20.39     50.70 o 
  -3  -3  13       43.35      129.59     48.36 o 
  -2  -3  13       92.85      181.14     38.16 o 
  -1  -3  13       16.31       26.73     41.73 o 
   0  -3  13      312.92      267.78     30.89 o 
   1  -3  13     2682.05     2345.62    156.49 o 
   2  -3  13     1758.12     1910.80     84.40 o 
   3  -3  13        0.31       23.68     52.93 o 
   4  -3  13       29.69       45.68     59.61 o 
   5  -3  13        1.05       60.84     71.87 o 
   6  -3  13       65.19      -49.25     77.66 o 
   7  -3  13        0.86      -48.80    147.64 o 
   8  -3  13       10.21      195.66    111.09 o 
 -10  -2  13       16.05      -81.56     81.56 o 
  -9  -2  13      103.28      128.47    135.16 o 
  -8  -2  13     1660.91     1458.98    115.66 o 
  -7  -2  13      611.05      615.84     84.90 o 
  -6  -2  13      408.42      247.47     71.20 o 
  -5  -2  13       66.70      112.98     99.84 o 
  -4  -2  13       71.28      156.77     58.39 o 
  -3  -2  13        0.23        1.56     41.00 o 
  -2  -2  13        7.16       -2.49     10.82 o 
  -1  -2  13       58.84      145.77     26.50 o 
   0  -2  13      481.99      313.93     28.02 o 
   1  -2  13      154.95      289.27     80.17 o 
   2  -2  13      993.57     1005.38     85.57 o 
   3  -2  13       17.38      137.83     93.04 o 
   4  -2  13       13.67      104.18     63.40 o 
   5  -2  13        4.66      -26.58     49.47 o 
   6  -2  13      109.04      201.58     83.40 o 
   7  -2  13      250.67      683.54    227.08 o 
 -10  -1  13        7.92       61.39    133.60 o 
  -9  -1  13      636.90      687.82    103.07 o 
  -7  -1  13     5086.39     4630.31    185.19 o 
  -6  -1  13      114.57       65.74     63.18 o 
  -5  -1  13        1.84      -45.57     91.26 o 
  -4  -1  13       34.41       18.27     41.33 o 
  -3  -1  13      116.40      125.05     19.08 o 
  -2  -1  13     1167.83     1026.42     33.39 o 
  -1  -1  13     2546.47     2351.35     48.92 o 
   0  -1  13       42.90       50.61     15.98 o 
   1  -1  13      388.22      545.98     30.12 o 
   2  -1  13      261.40      324.10     24.09 o 
   3  -1  13       37.78       36.97     47.69 o 
   4  -1  13        2.09      -20.71     53.65 o 
   5  -1  13       32.64      -74.17     64.11 o 
   6  -1  13      349.82      393.89     81.56 o 
   7  -1  13      172.10      293.64    141.95 o 
 -10   0  13      149.89      177.72    142.40 o 
  -9   0  13      188.34      151.56     32.01 o 
  -7   0  13      291.06      358.89     79.44 o 
  -6   0  13        0.05      -61.06     42.62 o 
  -5   0  13       47.51       91.97     50.13 o 
  -4   0  13      666.47      861.67    153.65 o 
  -3   0  13      240.32      261.21     34.18 o 
  -2   0  13     3253.95     3492.01    112.67 o 
  -1   0  13      266.48      248.18     22.87 o 
   0   0  13      645.44      710.41     34.15 o 
   1   0  13       71.07      122.83     27.51 o 
   2   0  13        0.97       16.57     25.99 o 
   3   0  13      167.75       59.90     68.49 o 
   4   0  13      475.17      448.16     70.23 o 
   5   0  13      123.84       79.18     91.12 o 
   6   0  13      210.19      347.32     71.70 o 
   7   0  13       26.54       15.32     79.29 o 
 -10   1  13        1.30     -128.69     85.80 o 
  -9   1  13      171.84      169.33     33.12 o 
  -8   1  13      384.70      420.48     29.05 o 
  -7   1  13        4.65        2.35     51.93 o 
  -6   1  13      115.49      190.54     47.98 o 
  -5   1  13      805.49      843.43     67.40 o 
  -4   1  13     2243.34     2144.99     45.86 o 
  -3   1  13     2157.56     2208.07     54.30 o 
  -2   1  13      142.59      117.24     22.38 o 
  -1   1  13     3032.25     2935.23     61.50 o 
   0   1  13      369.76      432.84     67.64 o 
   1   1  13       38.90       65.14     43.96 o 
   2   1  13       19.77       60.84     31.97 o 
   3   1  13     2040.27     1849.72     91.69 o 
   4   1  13     2741.76     2824.60    123.62 o 
   5   1  13       51.53       23.20     64.37 o 
   6   1  13        0.66       68.18    105.27 o 
   7   1  13       78.55       28.84     69.96 o 
 -10   2  13       63.92      -56.05     85.46 o 
  -9   2  13       26.60       16.17     20.79 o 
  -8   2  13        7.45        7.06     24.81 o 
  -7   2  13       15.83      168.26    116.77 o 
  -6   2  13      301.83      263.75     34.66 o 
  -5   2  13      586.94      514.36     24.73 o 
  -4   2  13      230.43      291.70     31.57 o 
  -3   2  13      876.32      865.82     54.86 o 
  -2   2  13      937.31      949.27     49.70 o 
  -1   2  13       30.37       72.53     27.56 o 
   0   2  13      250.23      309.40     42.75 o 
   1   2  13       25.06       13.91     40.87 o 
   2   2  13       99.04       91.34     26.10 o 
   3   2  13      142.11      153.89     55.10 o 
   4   2  13      271.98      288.82     82.86 o 
   5   2  13      499.21      566.54     81.51 o 
   6   2  13       23.66      -35.57     77.81 o 
 -10   3  13       12.44      -22.46     66.92 o 
  -9   3  13        9.62       22.42     35.01 o 
  -8   3  13      199.92      186.01     69.00 o 
  -7   3  13        2.50      -16.12     21.01 o 
  -6   3  13     1883.69     1834.26     39.04 o 
  -5   3  13      438.00      415.98     31.26 o 
  -4   3  13      616.77      830.27     42.62 o 
  -3   3  13       39.46       62.67     21.65 o 
  -2   3  13      103.03       96.88     27.23 o 
  -1   3  13       19.04       25.09     26.88 o 
   0   3  13       60.00       90.74     37.36 o 
   1   3  13      182.99      153.54     38.32 o 
   2   3  13       17.59      -20.08     38.14 o 
   3   3  13       88.33      130.07     69.36 o 
   4   3  13      134.01      171.24     30.59 o 
   5   3  13      558.34      542.22     79.05 o 
   6   3  13        3.59       16.50     81.23 o 
 -10   4  13       16.69       40.40     71.29 o 
  -9   4  13        6.82       17.06     38.66 o 
  -8   4  13     2149.89     2132.84    113.70 o 
  -7   4  13        3.43        5.34     24.80 o 
  -6   4  13      160.58      222.03     34.75 o 
  -5   4  13      638.68      699.00     37.55 o 
  -4   4  13      202.59      259.81     34.97 o 
  -3   4  13       40.83       64.16     37.26 o 
  -2   4  13        2.97       19.76     27.40 o 
  -1   4  13      170.15      220.92     39.83 o 
   0   4  13      254.54      329.29     33.63 o 
   1   4  13      187.09      197.31     96.88 o 
   2   4  13        2.41      -10.67     29.50 o 
   3   4  13      143.95      401.53    162.62 o 
   4   4  13       53.93       17.83     39.05 o 
   5   4  13      158.48      -54.60     97.61 o 
   6   4  13        3.32      -44.61     72.44 o 
 -10   5  13      148.87      258.17     99.28 o 
  -9   5  13       63.12       39.56     24.72 o 
  -8   5  13     1079.88     1025.33     54.15 o 
  -7   5  13      286.01      345.96     44.13 o 
  -6   5  13      497.85      545.99     79.31 o 
  -5   5  13       10.47       62.19     28.68 o 
  -4   5  13       24.83       -0.80     32.59 o 
  -3   5  13       18.62       30.58     30.02 o 
  -2   5  13      151.50      210.09     46.08 o 
  -1   5  13      672.63      702.13     70.53 o 
   0   5  13      633.74      657.41     48.39 o 
   1   5  13      172.29      133.39     51.04 o 
   2   5  13        1.03      -88.21     58.80 o 
   3   5  13       16.04      -30.42     45.76 o 
   4   5  13        1.84      -26.94     40.22 o 
   5   5  13       10.84       49.25    104.40 o 
  -9   6  13        0.80       22.99     40.32 o 
  -8   6  13        2.13      -22.61     32.70 o 
  -7   6  13      127.50      114.35     61.53 o 
  -6   6  13       32.15       50.63     30.98 o 
  -5   6  13        3.24      -39.42     26.28 o 
  -4   6  13       38.17       21.04     31.47 o 
  -3   6  13      817.09      779.47     76.33 o 
  -2   6  13      980.89     1038.69    139.35 o 
  -1   6  13      157.42      213.68     36.95 o 
   0   6  13     1044.74     1239.47     52.40 o 
   1   6  13       29.27       35.22     33.27 o 
   2   6  13       30.93       46.26     53.38 o 
   3   6  13        2.18      -28.61     35.98 o 
   4   6  13       57.91       42.00     55.82 o 
   5   6  13       38.52      118.22    184.85 o 
  -9   7  13       97.20       67.48     38.04 o 
  -8   7  13        1.66       25.75     34.92 o 
  -7   7  13       30.35       13.66     41.82 o 
  -6   7  13        3.81       25.09     34.53 o 
  -5   7  13      519.89      534.68     39.56 o 
  -4   7  13        2.81       30.83     36.01 o 
  -3   7  13      814.26      870.96     62.10 o 
  -2   7  13        4.96       11.92     56.62 o 
  -1   7  13      340.05      396.21     47.73 o 
   0   7  13       36.61       40.10     48.79 o 
   1   7  13       17.23       29.91     37.14 o 
   2   7  13        8.71       51.27     44.82 o 
   3   7  13       34.60       17.38     69.47 o 
   4   7  13      261.13      247.48     78.72 o 
  -9   8  13       69.20      122.15     55.73 o 
  -8   8  13        6.43      -18.70     55.94 o 
  -7   8  13        8.53      -31.27     32.75 o 
  -6   8  13      159.55      149.94     43.54 o 
  -5   8  13      824.20      771.53     55.26 o 
  -4   8  13        4.34       39.81     40.72 o 
  -3   8  13      535.39      564.72    124.70 o 
  -2   8  13     1026.06     1066.74     72.39 o 
  -1   8  13      391.86      483.30     49.56 o 
   0   8  13        1.33        7.48    147.64 o 
   1   8  13        0.85        9.44     40.68 o 
   2   8  13       88.28      165.46     60.06 o 
   3   8  13       71.25       55.71    183.74 o 
  -8   9  13        6.41       10.10     50.82 o 
  -7   9  13       52.62       75.53     45.46 o 
  -6   9  13      205.22      201.33     69.28 o 
  -5   9  13        0.50       -8.14     40.94 o 
  -4   9  13       86.38       23.00     38.03 o 
  -3   9  13      125.30      206.39     94.79 o 
  -2   9  13       19.04      -41.50     44.94 o 
  -1   9  13      131.62       97.83     60.54 o 
   0   9  13       20.94      -56.75     50.58 o 
   1   9  13      190.25      122.04    115.60 o 
   2   9  13      110.61      191.41     99.74 o 
  -7  10  13      409.57      455.88     74.68 o 
  -6  10  13        6.03       -2.57     37.13 o 
  -5  10  13       79.40      109.27     56.33 o 
  -4  10  13        7.28       35.89     72.54 o 
  -3  10  13        2.45       57.69     58.12 o 
  -2  10  13        0.43       48.64     45.29 o 
  -1  10  13      328.43      301.90     62.46 o 
   0  10  13        2.12       -7.56     60.96 o 
   1  10  13       99.42      126.75     84.84 o 
  -7  11  13        0.12      -53.56     56.48 o 
  -6  11  13       58.26       70.04     74.26 o 
  -5  11  13       39.80      -25.14     51.16 o 
  -4  11  13        1.41       -9.56     44.55 o 
  -3  11  13        3.10      121.17     55.90 o 
  -2  11  13        2.04      -71.52     56.22 o 
  -1  11  13      296.14      310.90     95.70 o 
   0  11  13       66.57       50.78     71.47 o 
  -5  12  13        0.33       -8.31     64.41 o 
  -4  12  13        2.82       47.96     57.33 o 
  -3  12  13       12.65       -6.59     47.94 o 
  -2  12  13      219.99      135.02     56.63 o 
  -1 -16  14       10.11      -49.22     55.59 o 
   0 -16  14      251.28      159.86     71.05 o 
   1 -16  14        0.47      130.99     62.72 o 
   2 -16  14       14.36       63.16     89.19 o 
   3 -16  14      212.44      223.94     89.85 o 
   4 -16  14      471.20      495.86     86.41 o 
  -3 -15  14      161.03      119.33     86.39 o 
  -2 -15  14      150.59       80.78     63.44 o 
  -1 -15  14       14.13      -41.84     52.83 o 
   0 -15  14       38.53       30.11     57.38 o 
   1 -15  14        8.76      -19.25     64.06 o 
   2 -15  14       23.59       -4.44     52.81 o 
   3 -15  14       54.43       76.89    131.81 o 
   4 -15  14      614.08      556.99     99.31 o 
   5 -15  14        2.98       39.78    155.88 o 
  -4 -14  14      708.74      780.42    113.26 o 
  -3 -14  14       85.57       25.90     54.49 o 
  -2 -14  14        6.19       19.44     71.46 o 
  -1 -14  14        6.68       40.22     76.48 o 
   0 -14  14      369.26      479.66     61.82 o 
   1 -14  14       45.47        1.08     55.18 o 
   2 -14  14      443.18      540.13    106.80 o 
   3 -14  14     1734.15     1575.86    109.39 o 
   4 -14  14       64.96       -2.88     77.66 o 
   5 -14  14       38.92       99.44     66.09 o 
   6 -14  14        1.80        5.35     63.73 o 
  -5 -13  14      246.40      200.65     47.66 o 
  -4 -13  14        2.12      -44.25     57.94 o 
  -3 -13  14       48.95       84.77     50.75 o 
  -2 -13  14       82.89       80.43    126.52 o 
  -1 -13  14       49.16       39.45     57.33 o 
   0 -13  14      314.27      377.70    189.92 o 
   1 -13  14      495.16      541.62    107.13 o 
   2 -13  14       13.70        8.57     74.49 o 
   3 -13  14      659.00      759.18    114.79 o 
   4 -13  14       56.14      156.07    119.56 o 
   5 -13  14        6.52       22.78     72.97 o 
   6 -13  14        1.77      -18.05     75.88 o 
  -6 -12  14       96.74       28.15     42.88 o 
  -5 -12  14       10.23      -21.48     35.18 o 
  -4 -12  14       19.39       48.77     44.85 o 
  -3 -12  14        7.35        5.59     41.05 o 
  -2 -12  14       13.62      -26.18     43.74 o 
  -1 -12  14       55.71      215.93     51.57 o 
   0 -12  14       53.45       40.90     47.92 o 
   1 -12  14      317.06      409.55     93.04 o 
   2 -12  14     2398.94     2333.53    136.61 o 
   3 -12  14      348.97      436.39     71.82 o 
   4 -12  14        0.07      -59.10     54.51 o 
   5 -12  14       17.45       21.71     57.92 o 
   6 -12  14       16.92       48.37     65.20 o 
   7 -12  14        2.71      -32.77    115.50 o 
  -6 -11  14       25.66       96.50     53.63 o 
  -5 -11  14       58.34       20.70     31.40 o 
  -4 -11  14       11.98      -29.90     31.71 o 
  -3 -11  14       18.73       34.18     38.34 o 
  -2 -11  14      114.67       97.73     42.75 o 
  -1 -11  14     3658.01     3923.91    129.80 o 
   0 -11  14       44.57       47.82     46.41 o 
   1 -11  14      375.29      433.74    105.80 o 
   2 -11  14       43.73       10.40     82.51 o 
   3 -11  14        3.51       63.55     57.72 o 
   4 -11  14       46.30      282.14    225.30 o 
   5 -11  14      172.84      160.87     76.93 o 
   6 -11  14      300.46      187.18    129.25 o 
   7 -11  14      161.29      152.62     38.95 o 
  -7 -10  14       59.77       60.66     60.30 o 
  -6 -10  14        8.62       37.61     30.28 o 
  -5 -10  14       24.19       28.28     43.61 o 
  -4 -10  14      113.56       61.01     45.37 o 
  -3 -10  14      830.58      806.60     49.35 o 
  -2 -10  14     2810.42     2570.11     82.68 o 
  -1 -10  14      428.79      498.85     44.74 o 
   0 -10  14     1273.97     1369.47     79.33 o 
   1 -10  14       45.80       16.93     67.19 o 
   2 -10  14      265.72      242.34     57.03 o 
   3 -10  14        2.55       27.06     69.65 o 
   4 -10  14       36.26       19.54     52.70 o 
   5 -10  14        3.01       91.81     84.85 o 
   6 -10  14     1150.82     1113.20     91.51 o 
   7 -10  14       20.22        3.55     78.29 o 
  -7  -9  14        4.94      -48.65     45.93 o 
  -6  -9  14      103.36       -2.43     42.11 o 
  -5  -9  14      178.90      226.44     32.26 o 
  -4  -9  14       35.46       44.01     23.59 o 
  -3  -9  14      394.53      312.28     47.29 o 
  -2  -9  14      170.44      188.47     46.16 o 
  -1  -9  14      351.54      388.30     36.72 o 
   0  -9  14      166.15      244.52     43.58 o 
   1  -9  14       13.47        6.77     48.13 o 
   2  -9  14      139.93      140.70     49.87 o 
   3  -9  14      254.94      227.66     90.53 o 
   4  -9  14     2111.08     2213.05    113.43 o 
   5  -9  14     2701.54     2693.48    123.12 o 
   6  -9  14       80.05       54.37     87.36 o 
   7  -9  14      252.12      247.30     76.22 o 
  -8  -8  14        0.72      -13.71     78.22 o 
  -7  -8  14       33.92       -7.87     23.63 o 
  -6  -8  14       58.20      -26.03     24.70 o 
  -5  -8  14      866.64      928.23     41.25 o 
  -4  -8  14      885.01      768.75     30.92 o 
  -3  -8  14       13.69        2.24     29.96 o 
  -2  -8  14      322.61      375.54     39.05 o 
  -1  -8  14       15.59       26.86     29.68 o 
   0  -8  14       77.41      135.20     42.84 o 
   1  -8  14       12.61       13.31     38.01 o 
   2  -8  14      554.90      638.87    114.21 o 
   3  -8  14      411.31      428.40     63.07 o 
   4  -8  14      614.06      661.43     62.28 o 
   6  -8  14      731.21      603.12     45.46 o 
  -8  -7  14        0.38       56.38     83.01 o 
  -7  -7  14       33.51       11.35     30.07 o 
  -6  -7  14      576.74      699.11     43.46 o 
  -5  -7  14      173.53      214.59     68.19 o 
  -4  -7  14      262.18      260.26     29.37 o 
  -3  -7  14      111.00      163.49     18.90 o 
  -2  -7  14        5.31       54.49     39.17 o 
  -1  -7  14       98.64       76.99     36.85 o 
   0  -7  14        0.71      198.20    115.10 o 
   1  -7  14       72.03       51.79     57.05 o 
   2  -7  14      506.74      542.82     45.25 o 
   3  -7  14       47.12       16.92     39.16 o 
   4  -7  14      509.97      437.79     56.25 o 
   5  -7  14      211.23      216.16     30.42 o 
  -9  -6  14       29.42       48.91     85.80 o 
  -8  -6  14      672.28      569.60    104.52 o 
  -7  -6  14      638.48      612.12     48.68 o 
  -6  -6  14      340.81      364.94     51.47 o 
  -5  -6  14       35.18       45.54     22.12 o 
  -4  -6  14       30.53       23.99     26.73 o 
  -3  -6  14       10.59       46.95     48.20 o 
  -2  -6  14      183.84      229.99     27.60 o 
  -1  -6  14        0.05       12.60     18.59 o 
   0  -6  14      981.01     1008.23     54.10 o 
   1  -6  14      665.39      845.25     44.39 o 
   2  -6  14      428.90      411.65     33.80 o 
   3  -6  14       12.42       -5.29     26.10 o 
   4  -6  14       42.98       63.22     65.68 o 
   8  -6  14       56.48      102.62    107.86 o 
  -9  -5  14        7.17      -90.70    138.05 o 
  -8  -5  14      364.59      440.23     91.03 o 
  -7  -5  14      878.10     1085.38    105.30 o 
  -6  -5  14        7.76       58.05    109.31 o 
  -5  -5  14       94.51       96.38     63.29 o 
  -4  -5  14        1.14       63.96     56.49 o 
  -3  -5  14      276.63      359.35     17.54 o 
  -2  -5  14       25.99       31.92     23.52 o 
  -1  -5  14      185.35      157.29     31.11 o 
   0  -5  14      977.07      897.35     52.67 o 
   1  -5  14      159.05      230.21     24.45 o 
   2  -5  14       87.71       30.96     51.98 o 
   3  -5  14        4.17       62.60     32.48 o 
   4  -5  14       13.48       18.36     33.71 o 
   6  -5  14       46.59       93.48     83.12 o 
   7  -5  14      112.90       45.02     88.58 o 
  -9  -4  14       33.70      149.64     89.14 o 
  -8  -4  14       51.24       93.48    131.03 o 
  -7  -4  14      238.38      290.82     82.34 o 
  -6  -4  14       43.94      163.68    116.44 o 
  -5  -4  14        0.45      -63.07     61.84 o 
  -4  -4  14       56.49       47.91     96.49 o 
  -3  -4  14      429.04      386.03     10.47 o 
  -2  -4  14     3965.66     3714.56    174.88 o 
  -1  -4  14     3423.01     3485.86     77.29 o 
   0  -4  14      115.53      214.56     47.74 o 
   1  -4  14      877.84     1072.81     46.38 o 
   2  -4  14      110.07      169.01     62.68 o 
   3  -4  14       11.75       -1.18     15.83 o 
   4  -4  14      145.14       58.39     62.73 o 
   5  -4  14      302.91      298.06     83.01 o 
   6  -4  14      337.53      657.73    102.73 o 
   7  -4  14       30.21      -12.81     85.80 o 
  -9  -3  14       15.24       23.62     79.00 o 
  -8  -3  14      299.57      514.66     94.15 o 
  -7  -3  14       96.32        1.23     61.62 o 
  -6  -3  14       10.82      -67.97     63.73 o 
  -5  -3  14      107.37      393.77     72.98 o 
  -4  -3  14      675.97      825.09    116.33 o 
  -3  -3  14     2606.53     2279.50    143.40 o 
  -2  -3  14        0.84        5.40     17.38 o 
  -1  -3  14      137.15      196.92     50.86 o 
   0  -3  14      879.07      974.58     45.45 o 
   1  -3  14        5.02      -13.10     22.52 o 
   2  -3  14       67.24       78.37     31.70 o 
   3  -3  14      460.86      503.29     35.15 o 
   4  -3  14        1.32      -80.11     64.18 o 
   5  -3  14      958.15      793.00    100.17 o 
   6  -3  14      104.95       29.86     80.34 o 
   7  -3  14       68.33       46.21     80.05 o 
  -9  -2  14      116.08      135.27    134.93 o 
  -8  -2  14       20.31       47.13     74.77 o 
  -6  -2  14      190.71      140.95     70.31 o 
  -5  -2  14      554.99      654.39     78.33 o 
  -4  -2  14      601.57      596.56     71.20 o 
  -3  -2  14       27.30       18.27     73.09 o 
  -2  -2  14       95.02      119.26     28.42 o 
  -1  -2  14       40.65       74.60     20.16 o 
   0  -2  14        9.73        6.27     18.37 o 
   1  -2  14        4.43      -22.86     25.51 o 
   2  -2  14      250.66      299.10     77.94 o 
   3  -2  14     1585.12     1399.70    136.49 o 
   4  -2  14     1499.21     1432.85    141.67 o 
   5  -2  14      163.67       68.53     56.37 o 
   6  -2  14      324.56      304.45     85.47 o 
   7  -2  14       49.47      283.03     77.80 o 
 -10  -1  14       64.13       83.68     85.02 o 
  -9  -1  14       28.48      -75.66     80.34 o 
  -8  -1  14        3.43      112.87     76.33 o 
  -6  -1  14        8.40      117.11     68.08 o 
  -5  -1  14      247.77      425.97     73.87 o 
  -4  -1  14      116.61      123.45     50.31 o 
  -3  -1  14      282.22      232.26     23.87 o 
  -2  -1  14      717.62      776.41     27.63 o 
  -1  -1  14       31.44      104.51     26.12 o 
   0  -1  14       20.54       31.47     19.67 o 
   1  -1  14      203.63      259.73     49.35 o 
   2  -1  14     1925.22     2114.93     72.71 o 
   3  -1  14      841.79     1033.52    198.45 o 
   4  -1  14       19.61       43.98     48.15 o 
   5  -1  14       19.86      -18.44     60.02 o 
   6  -1  14        0.87       93.15     63.38 o 
   7  -1  14       17.15       26.70     81.32 o 
 -10   0  14       18.41      -53.37    133.93 o 
  -9   0  14       48.41      294.05     90.25 o 
  -7   0  14        6.60      -97.50     67.41 o 
  -6   0  14     1231.56     1254.82     76.27 o 
  -5   0  14       77.20      100.48     51.48 o 
  -4   0  14      473.01      549.82    110.36 o 
  -3   0  14      178.46      146.24     31.43 o 
  -2   0  14      137.12      149.25     63.09 o 
  -1   0  14      119.81       49.53     49.95 o 
   0   0  14     1969.86     1826.48     64.60 o 
   1   0  14     1486.52     1473.18     33.92 o 
   2   0  14        7.19       21.30     46.48 o 
   3   0  14      984.63      799.89     96.77 o 
   4   0  14      414.11      488.10     62.70 o 
   5   0  14       24.83      -58.60     57.38 o 
   6   0  14       43.14       17.67    125.35 o 
   7   0  14       39.74       15.00     72.04 o 
 -10   1  14        6.91      130.70     88.02 o 
  -9   1  14      304.17      266.30     95.27 o 
  -8   1  14     2662.02     2721.07    150.98 o 
  -7   1  14      623.03      595.06    101.06 o 
  -6   1  14      114.50      136.43     49.15 o 
  -5   1  14       97.62      114.13     54.45 o 
  -4   1  14        0.85       12.64     18.25 o 
  -3   1  14      250.73      317.11    101.22 o 
  -2   1  14       37.70       -8.52     21.37 o 
  -1   1  14      939.17      839.20     38.84 o 
   0   1  14     2917.47     2631.33     55.37 o 
   1   1  14     1691.72     1536.77     71.05 o 
   2   1  14       21.03       41.06     20.86 o 
   3   1  14       76.97       62.93     25.30 o 
   4   1  14        0.93        2.45     87.30 o 
   5   1  14        1.89       -8.85     59.22 o 
   6   1  14        3.43      130.85    165.91 o 
 -10   2  14       93.21      -20.06     84.57 o 
  -9   2  14      875.08      839.11    126.41 o 
  -8   2  14      212.28      201.48     21.63 o 
  -7   2  14        6.16        7.41     14.53 o 
  -6   2  14      212.26      208.21     28.63 o 
  -5   2  14        1.07        5.08     15.23 o 
  -4   2  14       10.66       -2.27     18.27 o 
  -3   2  14      240.49      242.64     38.84 o 
  -2   2  14       95.18       86.29     27.87 o 
  -1   2  14       53.28       44.97     41.77 o 
   0   2  14       57.93       66.55     35.36 o 
   1   2  14     1684.37     1842.89    103.90 o 
   2   2  14      261.87      304.59     45.63 o 
   3   2  14       18.42       18.11     45.29 o 
   4   2  14       42.20       51.26     64.37 o 
   5   2  14      234.31      225.01    110.79 o 
   6   2  14       93.03      163.24    101.01 o 
 -10   3  14      321.15      287.45     85.39 o 
  -9   3  14      181.12      116.16     74.27 o 
  -8   3  14     1622.10     1558.87     52.41 o 
  -7   3  14       25.45       47.16     20.40 o 
  -6   3  14        1.87      -15.17     16.11 o 
  -5   3  14        6.00       19.23     17.62 o 
  -4   3  14      129.95      270.73     58.81 o 
  -3   3  14      175.24      222.74     24.34 o 
  -2   3  14      358.96      358.18     34.02 o 
  -1   3  14       93.86       82.13     34.01 o 
   0   3  14       29.89      -16.83     65.85 o 
   1   3  14      205.49      143.72     38.02 o 
   2   3  14      472.07      479.85     89.19 o 
   3   3  14       84.51       91.43     27.20 o 
   4   3  14       44.82       69.88     33.65 o 
   5   3  14      467.68      705.62     82.69 o 
   6   3  14       33.25      157.47     93.70 o 
  -9   4  14       40.71       59.60     35.06 o 
  -8   4  14      267.67      240.43     31.28 o 
  -7   4  14       21.86      -17.81     20.21 o 
  -6   4  14       80.62       72.47     29.01 o 
  -5   4  14      347.60      316.68     30.27 o 
  -4   4  14        6.87      -15.82     22.87 o 
  -3   4  14     1635.09     1630.96     51.99 o 
  -2   4  14       27.31       79.11     44.88 o 
  -1   4  14        3.05      -13.99     30.08 o 
   0   4  14        1.41      -26.38     34.84 o 
   1   4  14       54.08       -0.46     39.95 o 
   2   4  14        0.04       35.26     31.98 o 
   3   4  14      187.41      178.01     72.26 o 
   4   4  14       37.67        0.58     31.63 o 
   5   4  14        5.06      -41.64     68.11 o 
  -9   5  14       20.71       50.63     26.74 o 
  -8   5  14        5.44        1.09     31.16 o 
  -7   5  14       10.15       42.46     44.04 o 
  -6   5  14      491.05      431.83     57.90 o 
  -5   5  14      480.05      458.25     30.91 o 
  -4   5  14      283.55      288.55     37.92 o 
  -3   5  14       57.97       55.58     32.93 o 
  -2   5  14      401.09      431.37     42.15 o 
  -1   5  14        4.56       -1.75     31.72 o 
   0   5  14        0.18       20.89     30.20 o 
   1   5  14        1.55       35.67     36.90 o 
   2   5  14      420.52      394.32    111.48 o 
   3   5  14      280.02      315.72     57.63 o 
   4   5  14      118.85      136.97     82.01 o 
   5   5  14        2.01      104.74    113.09 o 
  -9   6  14       16.29        5.65     28.45 o 
  -8   6  14        8.57       -0.58     56.13 o 
  -7   6  14      235.68      250.27     64.00 o 
  -6   6  14       99.06       97.89     41.64 o 
  -5   6  14      215.36      283.38     70.23 o 
  -4   6  14      108.53      116.21     31.56 o 
  -3   6  14      769.32      845.82    104.29 o 
  -2   6  14       13.12       33.88     35.42 o 
  -1   6  14       30.14       54.88     45.32 o 
   0   6  14      301.55      255.95     67.34 o 
   1   6  14      125.63      132.12    100.67 o 
   2   6  14      140.95      104.83     70.47 o 
   3   6  14       36.02       30.70     38.55 o 
   4   6  14      104.63       60.76     49.08 o 
  -9   7  14      240.02      173.55     34.03 o 
  -8   7  14        1.31       16.26     29.26 o 
  -7   7  14      395.80      355.42     90.52 o 
  -6   7  14      129.81      154.50     38.38 o 
  -5   7  14     1428.52     1441.95     72.19 o 
  -4   7  14       42.02        7.09     50.52 o 
  -3   7  14       35.58       33.32     58.20 o 
  -2   7  14       24.34       61.95     47.13 o 
  -1   7  14      401.59      458.10     66.43 o 
   0   7  14      326.23      442.71    117.08 o 
   1   7  14      130.86      192.43     44.13 o 
   2   7  14       29.45       23.50     44.97 o 
   3   7  14       78.23      150.66     96.83 o 
  -8   8  14      213.59      141.47     40.95 o 
  -7   8  14      143.35      126.38     54.53 o 
  -6   8  14      251.05      244.53     55.96 o 
  -5   8  14        0.51       28.77     57.05 o 
  -4   8  14       88.20       66.71     60.90 o 
  -3   8  14        4.93       30.70     46.52 o 
  -2   8  14      299.75      332.43     52.45 o 
  -1   8  14      423.29      514.56     57.90 o 
   0   8  14       27.90       44.69     60.96 o 
   1   8  14       98.25       63.33     58.36 o 
   2   8  14      127.89      161.16     76.55 o 
   3   8  14        1.39      -21.97     82.34 o 
  -8   9  14       79.68       84.67     46.17 o 
  -7   9  14        9.05       13.64     36.29 o 
  -6   9  14       18.97       -9.31     36.38 o 
  -5   9  14        0.13      -68.65     45.77 o 
  -4   9  14       14.07       19.45     52.75 o 
  -3   9  14       65.43       65.22     48.63 o 
  -2   9  14      137.91      203.55     47.63 o 
  -1   9  14      291.33      387.97    108.28 o 
   0   9  14        1.44       32.99     51.77 o 
   1   9  14      121.95       42.27     49.80 o 
   2   9  14        5.99       15.18     89.38 o 
  -7  10  14       38.81       28.63     47.46 o 
  -6  10  14        1.19       14.58     54.26 o 
  -5  10  14        7.77       -7.11     39.49 o 
  -4  10  14      294.96      268.49     66.37 o 
  -3  10  14      124.70      160.58     65.04 o 
  -2  10  14        1.66       -4.82     45.07 o 
  -1  10  14      414.49      512.96     95.84 o 
   0  10  14        3.48      -16.71     47.03 o 
   1  10  14       14.35      -36.16     54.59 o 
  -6  11  14      143.93      320.19     56.58 o 
  -5  11  14        1.91       24.24     56.29 o 
  -4  11  14      208.68      243.53     61.87 o 
  -3  11  14        4.74       16.34     61.45 o 
  -2  11  14       78.68      186.66     74.13 o 
  -1  11  14        1.68        6.40     78.46 o 
  -1 -16  15       33.48      121.04     93.49 o 
   0 -16  15      173.12      100.17     73.03 o 
   1 -16  15       89.87       70.37     61.06 o 
   2 -16  15       18.64      -12.25     64.90 o 
   3 -16  15       31.07       33.48     62.82 o 
  -3 -15  15       57.73       90.11     60.82 o 
  -2 -15  15       21.27       78.77     61.57 o 
  -1 -15  15        0.99       60.86     50.77 o 
   0 -15  15      806.22      921.06    113.81 o 
   1 -15  15      143.08       11.94     63.70 o 
   2 -15  15       10.60      -26.32     67.14 o 
   3 -15  15       73.08       47.02     80.78 o 
   4 -15  15        1.00      105.47     66.98 o 
  -4 -14  15      184.68      171.54     61.42 o 
  -3 -14  15        2.11        0.44     71.92 o 
  -2 -14  15       10.22       25.03     43.17 o 
  -1 -14  15       28.84       49.09     52.85 o 
   0 -14  15      132.39      104.70     52.27 o 
   1 -14  15       35.39       40.58     72.48 o 
   2 -14  15      112.20       41.10     52.50 o 
   3 -14  15       66.07      -92.63     71.90 o 
   4 -14  15      147.24      160.90     90.81 o 
   5 -14  15       34.63      196.87    114.84 o 
  -5 -13  15       65.24       88.14     41.05 o 
  -4 -13  15        4.35        6.35     43.49 o 
  -3 -13  15      938.38      816.66     86.18 o 
  -2 -13  15      679.52      705.30     86.38 o 
  -1 -13  15      856.17      954.20    130.31 o 
   0 -13  15      100.78      -18.72     42.47 o 
   1 -13  15        6.45       13.10     52.77 o 
   2 -13  15       42.46       66.14     50.74 o 
   3 -13  15      109.00       22.44     52.54 o 
   4 -13  15       67.31       62.86     70.88 o 
   5 -13  15        8.22       98.21    135.32 o 
   6 -13  15        6.86       12.97     77.11 o 
  -5 -12  15       66.44       36.32     35.43 o 
  -4 -12  15      143.81      163.07     46.64 o 
  -3 -12  15      598.59      681.21     58.37 o 
  -2 -12  15       31.46      -29.11     35.28 o 
  -1 -12  15      214.17      197.35     66.97 o 
   0 -12  15        4.69      -12.27     65.91 o 
   1 -12  15       38.51        6.16     39.50 o 
   2 -12  15      896.26      952.06    149.64 o 
   3 -12  15      990.60     1219.13    149.81 o 
   4 -12  15       78.67       42.87     90.49 o 
   5 -12  15      251.32      224.12     84.03 o 
   6 -12  15        1.65      -40.26     78.01 o 
  -6 -11  15      141.69      101.57     43.70 o 
  -5 -11  15      957.49      878.54    105.41 o 
  -4 -11  15        1.42       36.48     36.43 o 
  -3 -11  15      347.31      386.20     50.75 o 
  -2 -11  15      302.27      396.88     89.25 o 
  -1 -11  15        6.87       10.08     40.44 o 
   0 -11  15      113.08      148.93     64.40 o 
   1 -11  15        2.21        1.76     43.15 o 
   2 -11  15       92.63       74.43     73.04 o 
   3 -11  15     1259.00     1373.68     89.53 o 
   4 -11  15      326.18      401.08     75.81 o 
   5 -11  15      241.48      182.07     65.20 o 
   6 -11  15       21.16       15.72     61.63 o 
   7 -11  15       11.01      106.38    117.87 o 
  -7 -10  15       80.70       15.93     86.02 o 
  -6 -10  15       57.99       48.26     43.75 o 
  -5 -10  15      322.13      215.52     48.65 o 
  -4 -10  15       14.01       30.95     40.88 o 
  -3 -10  15      148.32      173.94     54.32 o 
  -2 -10  15       11.28        9.18     26.97 o 
  -1 -10  15      244.35      254.70     68.30 o 
   0 -10  15     2070.90     1783.92    157.89 o 
   1 -10  15       13.94       18.17     43.09 o 
   2 -10  15     7148.01     6951.65    175.55 o 
   3 -10  15       11.99       -9.03     52.51 o 
   4 -10  15      248.79      250.03     59.49 o 
   5 -10  15      127.33       73.20     70.13 o 
   6 -10  15        0.78      201.10    135.10 o 
   7 -10  15        6.23       79.58     71.25 o 
  -7  -9  15      113.22      232.54     94.04 o 
  -6  -9  15       39.06      -27.87     44.74 o 
  -5  -9  15       68.40       60.14     23.62 o 
  -4  -9  15        3.48       17.34     33.77 o 
  -3  -9  15      127.81      111.59     92.54 o 
  -2  -9  15      101.70       98.19     55.32 o 
  -1  -9  15      134.23      206.38     38.36 o 
   0  -9  15     1634.18     1474.39    133.26 o 
   1  -9  15     1942.79     1822.65     77.56 o 
   2  -9  15      388.05      562.40    100.95 o 
   3  -9  15      779.93     1093.55     78.22 o 
   4  -9  15      112.97      131.37     64.22 o 
   5  -9  15      144.86      115.56     70.19 o 
   6  -9  15       32.88       54.20     93.32 o 
   7  -9  15      248.96      203.57    107.19 o 
  -8  -8  15       96.91      -52.03    142.06 o 
  -7  -8  15       84.89      104.07     25.50 o 
  -6  -8  15        7.72        6.15     37.05 o 
  -5  -8  15        4.64       38.18     22.03 o 
  -4  -8  15      142.73      145.58     34.36 o 
  -3  -8  15        0.81       -0.55     17.15 o 
  -2  -8  15       60.88       18.62     25.79 o 
  -1  -8  15        6.03       40.39     59.28 o 
   0  -8  15      122.31      159.27     31.78 o 
   1  -8  15     1177.99     1363.53    117.38 o 
   2  -8  15       88.42      119.57     40.57 o 
   3  -8  15      212.37      132.51     55.07 o 
   4  -8  15       82.79       78.74     59.78 o 
   5  -8  15       22.05       63.56     22.14 o 
   6  -8  15      405.09      277.12     64.06 o 
  -8  -7  15       15.36       64.07     86.46 o 
  -7  -7  15        4.31       33.95     22.08 o 
  -6  -7  15        1.05      -11.96     19.72 o 
  -5  -7  15        1.49       15.69     19.59 o 
  -4  -7  15      196.62      148.68     66.67 o 
  -3  -7  15       26.06       35.43     17.89 o 
  -2  -7  15     2134.38     2183.76     49.88 o 
  -1  -7  15      100.04      134.03     34.65 o 
   0  -7  15      252.27      410.46     76.83 o 
   1  -7  15       23.06       67.36     32.76 o 
   2  -7  15       47.08       -1.10     34.11 o 
   3  -7  15       10.34       18.37     74.93 o 
   4  -7  15        2.79      -13.89     20.45 o 
   5  -7  15      503.91      495.83     32.76 o 
  -8  -6  15       65.09       47.24    134.38 o 
  -7  -6  15        5.50       32.31     77.33 o 
  -6  -6  15      169.24      263.96     80.45 o 
  -5  -6  15       30.87       15.93     61.84 o 
  -4  -6  15      690.07      633.92     34.44 o 
  -3  -6  15     6322.68     5821.36     84.79 o 
  -2  -6  15     1518.36     1447.15     39.20 o 
  -1  -6  15       33.78       80.19     23.02 o 
   0  -6  15        3.45      -29.25     21.82 o 
   1  -6  15        0.53      -27.67     37.40 o 
   2  -6  15        4.13      -11.33     31.74 o 
   3  -6  15      271.16      282.58     38.93 o 
   4  -6  15      740.54      597.45     41.90 o 
  -9  -5  15        0.44      -65.07     90.70 o 
  -8  -5  15       34.59       50.70     81.23 o 
  -7  -5  15      219.47      278.11    143.51 o 
  -6  -5  15        0.84       42.68     67.86 o 
  -5  -5  15      365.71      697.18    135.16 o 
  -4  -5  15     3182.91     3070.39    137.94 o 
  -3  -5  15      118.56       95.24     50.98 o 
  -2  -5  15      564.36      695.60     78.72 o 
  -1  -5  15       24.75       55.59     21.95 o 
   0  -5  15        6.29       -0.22     20.42 o 
   1  -5  15      124.42      110.32     28.57 o 
   2  -5  15       75.29      132.20     36.57 o 
   3  -5  15      523.43      498.12     52.54 o 
   4  -5  15     1154.01      890.16     36.32 o 
   6  -5  15        9.64      -79.56     83.34 o 
   7  -5  15        6.15       11.37     85.46 o 
  -9  -4  15       10.02       15.93     78.11 o 
  -8  -4  15      106.43       37.66     78.89 o 
  -7  -4  15      493.16      585.75     96.38 o 
  -6  -4  15      341.52      349.20     81.12 o 
  -5  -4  15      105.15       10.14     62.06 o 
  -4  -4  15      425.37      475.56     74.21 o 
  -3  -4  15     1211.92     1111.48     35.38 o 
  -2  -4  15       32.95      133.91     34.32 o 
  -1  -4  15       47.78       35.57     23.18 o 
   0  -4  15      114.59      178.39     39.56 o 
   1  -4  15     1371.05     1532.90     70.28 o 
   2  -4  15      506.37      593.02     70.20 o 
   3  -4  15     1291.29     1212.59     37.36 o 
   4  -4  15      246.81      163.01     71.42 o 
   5  -4  15      508.39      407.81     92.70 o 
   6  -4  15        1.82       17.16     81.00 o 
  -9  -3  15       24.55      -94.38     89.03 o 
  -8  -3  15        3.48        4.35    114.65 o 
  -7  -3  15        1.87      -34.76     71.31 o 
  -6  -3  15       24.54       94.93    115.21 o 
  -5  -3  15       11.18       -7.80     57.16 o 
  -4  -3  15      199.80      281.90     67.75 o 
  -3  -3  15        3.49       32.89     69.19 o 
  -2  -3  15       63.43       75.32     19.78 o 
  -1  -3  15        2.46        9.19     21.56 o 
   0  -3  15      971.36     1148.44     76.10 o 
   1  -3  15      144.28      209.57     38.12 o 
   2  -3  15       71.81      116.72    137.78 o 
   3  -3  15      369.04      493.74     54.49 o 
   4  -3  15      152.87      269.09     75.21 o 
   5  -3  15      157.10       69.97     77.55 o 
   6  -3  15       14.91      -88.99     64.68 o 
   7  -3  15      104.91      197.55    109.53 o 
  -9  -2  15     1018.17     1105.43    186.41 o 
  -8  -2  15      344.11      209.14     88.25 o 
  -7  -2  15      130.36      116.88     77.22 o 
  -6  -2  15       10.83      -31.64    107.19 o 
  -5  -2  15       40.43      134.15     66.30 o 
  -4  -2  15       91.64      179.28     62.84 o 
  -3  -2  15       22.41       29.30     17.47 o 
  -2  -2  15      318.02      449.85     48.12 o 
  -1  -2  15     1934.88     2301.37     59.32 o 
   0  -2  15       83.21      158.57     52.89 o 
   1  -2  15       50.26       68.35     31.01 o 
   2  -2  15      738.91      761.38     46.06 o 
   3  -2  15      157.80      147.17     46.96 o 
   4  -2  15       15.61       74.44     48.06 o 
   5  -2  15        4.53        9.55     51.01 o 
   6  -2  15      181.48       -4.11    264.19 o 
   7  -2  15      204.29      259.82     89.19 o 
  -9  -1  15       52.51       61.95     81.67 o 
  -8  -1  15        0.30      -12.03     71.31 o 
  -6  -1  15       65.79       -4.23     60.84 o 
  -5  -1  15      106.55       15.49     61.62 o 
  -4  -1  15        0.06      -22.38     38.40 o 
  -3  -1  15     1072.42     1062.97     29.98 o 
  -2  -1  15      455.02      405.02     27.14 o 
  -1  -1  15      320.81      282.91     23.37 o 
   0  -1  15      112.64      141.74     23.80 o 
   1  -1  15      251.07      218.65     35.81 o 
   2  -1  15        4.39       21.04     45.28 o 
   3  -1  15        0.51      -24.08     41.33 o 
   4  -1  15        5.51      -16.05     46.76 o 
   5  -1  15        7.89       15.05     64.65 o 
   6  -1  15      242.74       61.65     80.22 o 
   7  -1  15       22.29      140.96     93.61 o 
  -9   0  15        0.89      -35.54     80.45 o 
  -6   0  15       26.68      124.22     49.51 o 
  -5   0  15       12.49       -7.95     50.27 o 
  -4   0  15      622.79      738.18    129.03 o 
  -3   0  15     2112.57     2036.29     41.57 o 
  -2   0  15      355.77      309.91     22.23 o 
  -1   0  15      203.53      213.99     24.71 o 
   0   0  15      579.46      685.32     34.16 o 
   1   0  15        0.14      -12.62     23.79 o 
   2   0  15       56.53       54.98     49.04 o 
   3   0  15       10.61       56.82     52.15 o 
   4   0  15      566.43      495.43     63.88 o 
   5   0  15      376.66      574.93    245.47 o 
   6   0  15        0.70      -24.03     63.73 o 
  -9   1  15      149.01      154.77     91.92 o 
  -8   1  15        1.53      -29.42     75.21 o 
  -7   1  15        7.47       31.55     48.10 o 
  -6   1  15       47.71       64.13     46.05 o 
  -5   1  15      747.83      692.11     78.33 o 
  -4   1  15     1926.20     1885.92     96.69 o 
  -3   1  15      461.90      488.56     35.58 o 
  -2   1  15        2.81       23.18     29.65 o 
  -1   1  15      210.46      314.19     32.87 o 
   0   1  15       19.53       42.20     35.11 o 
   1   1  15        5.31       18.42     26.37 o 
   2   1  15       14.93       58.38     29.50 o 
   3   1  15       75.32      135.83     52.23 o 
   4   1  15      626.45      717.81     71.77 o 
   5   1  15       12.75      -33.74     61.69 o 
   6   1  15        0.93       28.40     65.09 o 
  -9   2  15        3.53       29.49     69.67 o 
  -8   2  15       13.18       11.77     63.54 o 
  -7   2  15      323.93      370.60    114.21 o 
  -6   2  15      353.81      352.90     22.35 o 
  -5   2  15       97.52       80.15     25.55 o 
  -4   2  15       99.63      123.80     32.77 o 
  -3   2  15       43.28       80.13     48.72 o 
  -2   2  15        1.52        4.42     36.79 o 
  -1   2  15       17.72       27.64     60.75 o 
   0   2  15       56.14       55.82     52.06 o 
   1   2  15       33.46      101.31     43.54 o 
   2   2  15      122.72      153.12     30.06 o 
   3   2  15      398.01      444.58     89.08 o 
   4   2  15       10.07       96.94     59.44 o 
   5   2  15      105.39      154.27     68.87 o 
   6   2  15       36.63        8.53     67.85 o 
  -9   3  15       88.06      140.19    101.17 o 
  -8   3  15     1570.72     1453.32    100.71 o 
  -7   3  15       63.24       51.85     23.29 o 
  -6   3  15      251.33      237.63     29.14 o 
  -5   3  15       18.12       19.92     29.82 o 
  -4   3  15       84.33       72.22     23.63 o 
  -3   3  15       95.85       77.53     25.66 o 
  -2   3  15        0.16      107.47     56.72 o 
  -1   3  15        2.63       45.84     42.35 o 
   0   3  15       42.81       28.32     62.40 o 
   1   3  15      877.99      939.59     76.70 o 
   2   3  15      596.81      639.74    128.64 o 
   3   3  15       69.37       68.74     39.11 o 
   4   3  15      133.22       95.64     89.70 o 
   5   3  15       14.94       62.09     82.89 o 
  -9   4  15      243.35      332.97     71.88 o 
  -8   4  15      196.84      143.16     26.33 o 
  -7   4  15      277.90      270.65     24.81 o 
  -6   4  15      259.92      327.37     33.39 o 
  -5   4  15      353.02      449.57     29.80 o 
  -4   4  15       79.87       73.27     22.49 o 
  -3   4  15       52.82       89.51     41.43 o 
  -2   4  15       90.74       89.03     32.94 o 
  -1   4  15      181.90       84.71    110.53 o 
   0   4  15        4.59        4.84     58.27 o 
   1   4  15       48.57      112.41     61.33 o 
   2   4  15      356.65      399.32    137.27 o 
   3   4  15       15.77        3.00     45.32 o 
   4   4  15       34.05       20.70     45.85 o 
   5   4  15       32.71      -15.03     66.99 o 
  -9   5  15      710.26      536.76    112.54 o 
  -8   5  15      186.39      149.19     29.11 o 
  -7   5  15       33.07       52.99     32.86 o 
  -6   5  15        8.83      -34.51     23.00 o 
  -5   5  15       32.22       34.34     27.91 o 
  -4   5  15       90.20       61.79     27.81 o 
  -3   5  15      261.59      335.80     92.67 o 
  -2   5  15      664.90      641.96     41.84 o 
  -1   5  15      346.82      377.15     42.81 o 
   0   5  15        0.06       27.15     81.06 o 
   1   5  15      114.09      102.55     55.16 o 
   2   5  15       49.15       53.60     37.45 o 
   3   5  15       29.22       74.90    135.88 o 
   4   5  15        4.37      -14.82     97.05 o 
  -9   6  15        3.12       29.69     51.53 o 
  -8   6  15      164.56      112.27     27.63 o 
  -7   6  15      109.59       78.33     28.70 o 
  -6   6  15        1.38      -18.20     34.97 o 
  -5   6  15       41.46      111.30     34.95 o 
  -4   6  15       71.61       76.92     40.34 o 
  -3   6  15      486.84      694.29     96.20 o 
  -2   6  15        2.54       39.73     42.48 o 
  -1   6  15        1.43       40.30     38.74 o 
   0   6  15       76.40      212.50     66.97 o 
   1   6  15        0.98        8.76     41.25 o 
   2   6  15        7.71      -19.56     42.13 o 
   3   6  15        0.00       35.59     54.62 o 
  -8   7  15        3.84       47.96     42.24 o 
  -7   7  15       12.63      -18.99     30.20 o 
  -6   7  15       30.34       56.44     45.51 o 
  -5   7  15      626.54      582.59     55.66 o 
  -4   7  15      259.13      329.27     46.73 o 
  -3   7  15      148.21      155.23     50.69 o 
  -2   7  15       96.64       87.90     38.47 o 
  -1   7  15      193.82      267.78     48.70 o 
   0   7  15       15.15       45.65    105.78 o 
   1   7  15       15.31      -50.75     65.74 o 
   2   7  15        0.04       47.81     78.72 o 
   3   7  15       42.93      111.10     46.55 o 
  -8   8  15       26.02       10.38     31.33 o 
  -7   8  15       62.07       62.63     40.25 o 
  -6   8  15      268.13      300.86     58.18 o 
  -5   8  15        3.50       34.10     40.04 o 
  -4   8  15       70.55       61.69     41.43 o 
  -3   8  15      180.48      353.19     54.28 o 
  -2   8  15      289.70      252.06     49.93 o 
  -1   8  15        8.34        0.06     41.29 o 
   0   8  15       10.36       -4.85     38.45 o 
   1   8  15       14.32       53.27     75.43 o 
   2   8  15       89.93      320.10    254.21 o 
  -7   9  15      245.75      375.24     45.93 o 
  -6   9  15       70.59       24.28     45.78 o 
  -5   9  15        7.09       42.52     50.09 o 
  -4   9  15       56.46       50.17     78.95 o 
  -3   9  15        2.25       -3.65     38.01 o 
  -2   9  15       67.27       53.36     57.32 o 
  -1   9  15        6.15      -23.90     48.51 o 
   0   9  15        2.00        7.74     47.69 o 
   1   9  15      280.78      404.56     72.30 o 
  -6  10  15       36.05       82.85     52.25 o 
  -5  10  15       31.70      -38.05     50.07 o 
  -4  10  15       92.70       10.64     56.69 o 
  -3  10  15        3.25       28.40     49.22 o 
  -2  10  15        2.12       94.77     51.65 o 
  -1  10  15      257.13      218.17     64.45 o 
   0  10  15       22.43      -89.19     59.46 o 
  -4  11  15       28.97      -35.46     53.05 o 
  -3  11  15        2.02       29.35     54.35 o 
   0 -16  16       66.25       64.13     56.58 o 
   1 -16  16        9.34       -8.24     68.24 o 
   2 -16  16       30.12       81.21    115.04 o 
  -2 -15  16        5.08      -68.68     57.65 o 
  -1 -15  16        9.13      -15.34     57.64 o 
   0 -15  16       36.87       43.62     52.09 o 
   1 -15  16       49.81      -36.29     53.73 o 
   2 -15  16       84.96       87.13     58.80 o 
   3 -15  16      105.52       96.99     99.39 o 
   4 -15  16      221.39      219.77     88.99 o 
  -4 -14  16      158.41      306.38    122.01 o 
  -3 -14  16       19.82        9.55     40.38 o 
  -2 -14  16        1.84      -64.69     44.42 o 
  -1 -14  16       69.55      169.69     49.17 o 
   0 -14  16      239.07      192.94     87.16 o 
   1 -14  16        3.01      -46.65     60.23 o 
   2 -14  16       44.68       95.75     67.78 o 
   3 -14  16      370.35      372.06     81.12 o 
   4 -14  16       16.86      -80.63     62.06 o 
   5 -14  16        3.38       99.32     82.57 o 
  -4 -13  16        3.25      -38.68     62.66 o 
  -3 -13  16        0.13       36.01     61.53 o 
  -2 -13  16       81.60       28.63     45.80 o 
  -1 -13  16      321.80      441.37    170.20 o 
   0 -13  16      257.45      377.21     54.78 o 
   1 -13  16      100.10      115.27     50.31 o 
   2 -13  16     1098.56      967.34     74.87 o 
   3 -13  16        0.72       27.31     51.88 o 
   4 -13  16        1.43       52.25     69.01 o 
   5 -13  16       18.68       98.20    107.84 o 
  -5 -12  16       40.12       39.35     32.54 o 
  -4 -12  16        0.66       33.96     92.59 o 
  -3 -12  16       27.34       64.17     34.07 o 
  -2 -12  16       31.44       67.98     35.64 o 
  -1 -12  16     1560.49     1560.93    133.93 o 
   0 -12  16       53.10       55.89     49.20 o 
   1 -12  16       52.86        8.52     65.36 o 
   2 -12  16      137.10      185.65     64.10 o 
   3 -12  16      188.87      186.15     57.94 o 
   4 -12  16        0.68      -51.75    122.62 o 
   5 -12  16      104.07       20.44    198.84 o 
   6 -12  16        1.94       45.05     80.12 o 
  -6 -11  16        8.88       15.01     27.72 o 
  -5 -11  16        5.28      -11.34     37.22 o 
  -4 -11  16       27.17      -14.55     45.79 o 
  -3 -11  16      626.30      662.78     76.38 o 
  -2 -11  16      487.55      522.83     50.35 o 
  -1 -11  16     1908.17     1908.62     78.80 o 
   0 -11  16       20.18      -25.47     35.92 o 
   1 -11  16       54.22       17.96     46.70 o 
   2 -11  16       21.17       58.25     46.08 o 
   3 -11  16      287.04      414.85     60.31 o 
   4 -11  16        3.40       65.28     70.70 o 
   5 -11  16        6.23      128.45     84.12 o 
   6 -11  16      129.11       77.54     80.50 o 
  -7 -10  16        4.09      -76.44     89.47 o 
  -6 -10  16        2.94       -2.28     28.37 o 
  -5 -10  16       31.78       55.96     27.46 o 
  -4 -10  16      369.75      443.13     73.93 o 
  -3 -10  16       54.74      -14.32     32.31 o 
  -2 -10  16       47.08       90.48     41.67 o 
  -1 -10  16      116.27      118.72     33.59 o 
   0 -10  16      722.61      798.26     51.33 o 
   1 -10  16        4.05      -46.09     44.94 o 
   2 -10  16       82.62       71.55     46.41 o 
   3 -10  16       26.72       82.70     59.96 o 
   4 -10  16      816.02      608.28    363.96 o 
   5 -10  16      724.68      743.05    184.29 o 
   6 -10  16      292.06      147.22     72.11 o 
  -7  -9  16       89.95      262.07    154.99 o 
  -6  -9  16      104.44       93.30     25.59 o 
  -5  -9  16       22.92       16.58     19.75 o 
  -4  -9  16      187.32      213.49     29.68 o 
  -3  -9  16        2.34       11.24     21.09 o 
  -2  -9  16       29.78       58.21     30.19 o 
  -1  -9  16       27.29       -0.23     24.77 o 
   0  -9  16       44.49        3.48     28.86 o 
   1  -9  16       50.85       54.29     37.12 o 
   2  -9  16       21.57       26.96     50.04 o 
   3  -9  16      202.20      260.74     62.43 o 
   4  -9  16      934.37     1159.50     91.39 o 
   5  -9  16      361.72      246.58     91.92 o 
   6  -9  16       55.99      -22.89     27.51 o 
   7  -9  16       79.36       -6.57     92.04 o 
  -7  -8  16       32.29      -89.03     85.68 o 
  -6  -8  16      148.23      141.81     32.54 o 
  -5  -8  16      230.95      279.44     35.46 o 
  -4  -8  16     1521.92     1384.06     37.18 o 
  -3  -8  16      209.46      122.49     38.33 o 
  -2  -8  16        9.67       39.00     37.16 o 
  -1  -8  16       16.80      -11.44     29.90 o 
   0  -8  16       36.55       73.06     36.53 o 
   1  -8  16     1068.80     1249.29    244.74 o 
   2  -8  16     2628.87     2877.82    102.65 o 
   3  -8  16       10.99       -3.70     48.30 o 
   4  -8  16        9.90       -3.41     29.36 o 
   5  -8  16      209.25      182.07     38.33 o 
   6  -8  16       17.19      -15.38     83.12 o 
   7  -8  16       70.68       79.89     95.94 o 
  -8  -7  16       33.08      -13.15     85.13 o 
  -7  -7  16      413.21      229.20    155.32 o 
  -6  -7  16     1739.42     1751.80    130.25 o 
  -5  -7  16       32.12      -15.60    104.96 o 
  -4  -7  16        5.31        6.66     14.94 o 
  -3  -7  16      121.50      138.76     20.57 o 
  -2  -7  16      102.82       53.90     28.78 o 
  -1  -7  16       81.65       60.59     25.38 o 
   0  -7  16        1.41       -3.88     25.36 o 
   1  -7  16        7.25       83.34     29.71 o 
   2  -7  16      540.37      662.95    137.69 o 
   3  -7  16      268.66      271.40     37.46 o 
   4  -7  16      243.70      281.90     46.24 o 
   5  -7  16       12.10      -13.26     19.61 o 
  -8  -6  16      643.70      596.12    110.09 o 
  -7  -6  16      865.09      928.49    116.55 o 
  -6  -6  16      526.21      489.26    153.43 o 
  -5  -6  16        0.56      -57.83     69.08 o 
  -4  -6  16      206.00      145.41     72.09 o 
  -3  -6  16       77.79       39.22     24.24 o 
  -2  -6  16      348.45      229.45     23.96 o 
  -1  -6  16      806.40      753.90     40.08 o 
   0  -6  16      416.44      404.64     32.63 o 
   1  -6  16     2828.10     2598.84     58.68 o 
   2  -6  16       25.69       52.47     47.52 o 
   3  -6  16        3.04        8.31     23.80 o 
   4  -6  16        0.46       -6.35     17.60 o 
  -9  -5  16        1.16      -27.74     90.36 o 
  -8  -5  16        0.68       44.01     82.34 o 
  -7  -5  16        1.93       49.58     77.44 o 
  -6  -5  16      192.83      246.13     81.45 o 
  -5  -5  16        9.36       88.69     70.53 o 
  -4  -5  16      265.04      421.18    120.45 o 
  -3  -5  16       13.09      -35.88     55.27 o 
  -2  -5  16      365.18      473.37    105.13 o 
  -1  -5  16     2398.43     2588.91    129.92 o 
   0  -5  16      362.13      375.83     34.31 o 
   1  -5  16       29.76       15.29     34.25 o 
   2  -5  16       79.11      169.97     64.90 o 
   3  -5  16       84.71      187.53     80.17 o 
   4  -5  16       57.47       57.38     21.84 o 
   7  -5  16      202.78      179.73    108.86 o 
  -9  -4  16        0.34      -65.29    144.52 o 
  -8  -4  16       11.94      -89.47     85.57 o 
  -7  -4  16       24.94      205.69    134.82 o 
  -6  -4  16       12.54      -66.41     72.20 o 
  -5  -4  16      121.63      146.52     73.32 o 
  -4  -4  16      387.17      315.11    114.10 o 
  -3  -4  16     1437.35     1293.51     79.60 o 
  -2  -4  16      700.26      851.12     42.54 o 
  -1  -4  16      274.67      364.82     30.87 o 
   0  -4  16        3.09       19.85     39.56 o 
   1  -4  16      331.90      361.15     54.43 o 
   2  -4  16       19.75       17.57     33.46 o 
   3  -4  16      135.01       84.54     38.55 o 
   4  -4  16        1.05     -105.74     70.64 o 
   5  -4  16      379.78      413.72     93.15 o 
   6  -4  16       22.36       32.87     85.46 o 
   7  -4  16       13.88      196.55    110.98 o 
  -9  -3  16       47.08       77.55     89.58 o 
  -8  -3  16       23.05       25.96    130.25 o 
  -7  -3  16       69.61       50.81     75.66 o 
  -6  -3  16        2.22      -25.85     65.63 o 
  -5  -3  16       36.98       59.72    107.86 o 
  -4  -3  16       14.44       22.51     56.49 o 
  -3  -3  16        1.76        9.07      8.98 o 
  -2  -3  16      483.72      529.12     21.73 o 
  -1  -3  16      906.26      887.86     37.55 o 
   0  -3  16       14.16        0.90     44.46 o 
   1  -3  16      211.12      239.10     44.01 o 
   2  -3  16       10.02      -11.32     45.68 o 
   3  -3  16      799.00      910.26     43.23 o 
   4  -3  16     1115.74      993.23    101.17 o 
   5  -3  16       13.09       55.80     56.33 o 
   6  -3  16       51.81      140.87     85.74 o 
   7  -3  16      232.56     -208.81    184.74 o 
  -9  -2  16        7.79       90.48     88.36 o 
  -8  -2  16       54.58       25.29     81.78 o 
  -7  -2  16       15.40      149.64     83.46 o 
  -6  -2  16      137.83      112.87     73.09 o 
  -5  -2  16      237.47      403.69    127.25 o 
  -4  -2  16     1440.65     1367.83    144.74 o 
  -3  -2  16       37.93       26.99     12.29 o 
  -2  -2  16        0.54       20.19     19.14 o 
  -1  -2  16        3.00       18.49     26.37 o 
   0  -2  16       38.90       59.85     36.98 o 
   1  -2  16      137.36      173.34     73.90 o 
   2  -2  16        1.87       30.83     22.64 o 
   3  -2  16      323.60      298.12     82.73 o 
   4  -2  16      185.03      207.44     68.68 o 
   5  -2  16       52.39       83.23     70.87 o 
   6  -2  16        9.63       17.48     76.99 o 
  -9  -1  16        4.37      156.44    148.53 o 
  -8  -1  16        5.72       23.84     76.77 o 
  -7  -1  16      126.45       39.44     73.21 o 
  -5  -1  16     1236.58     1042.59    146.74 o 
  -4  -1  16        2.07       30.07     48.12 o 
  -3  -1  16      442.29      484.75     23.68 o 
  -2  -1  16       12.21       22.14     21.69 o 
  -1  -1  16        4.70       50.16     28.19 o 
   0  -1  16      103.82      162.94     41.97 o 
   1  -1  16      486.70      449.51     38.46 o 
   2  -1  16       43.79       64.10     71.09 o 
   3  -1  16       16.13       47.64     87.24 o 
   4  -1  16       61.51       47.84     89.81 o 
   5  -1  16        0.39      -67.99    101.34 o 
   6  -1  16       12.20       23.82     69.14 o 
  -9   0  16       45.86      131.93     91.48 o 
  -8   0  16      568.43      523.13    100.62 o 
  -6   0  16      207.22      153.88     73.32 o 
  -5   0  16       82.01       35.93     74.40 o 
  -4   0  16      314.50      321.98     27.61 o 
  -3   0  16       17.20        8.50     21.37 o 
  -2   0  16       86.78       88.05     20.94 o 
  -1   0  16      118.05      252.22     40.09 o 
   0   0  16     1590.88     1729.45     96.76 o 
   1   0  16      568.66      562.01     48.48 o 
   2   0  16      932.83      962.34     72.98 o 
   3   0  16      441.56      482.39     76.21 o 
   4   0  16       27.80      -43.86     64.29 o 
   5   0  16        1.09      306.83    187.80 o 
   6   0  16       27.61      -26.92    110.22 o 
  -9   1  16      332.87      469.32    103.62 o 
  -8   1  16      155.45      231.99     75.41 o 
  -7   1  16      151.99      151.98     76.44 o 
  -6   1  16       37.56       13.88     46.44 o 
  -5   1  16      180.38      175.38    142.68 o 
  -4   1  16       14.11       23.26     36.66 o 
  -3   1  16      131.03      181.00     68.95 o 
  -2   1  16        2.54       30.17     26.57 o 
  -1   1  16     1635.53     1756.55     54.10 o 
   0   1  16      546.66      607.26     42.18 o 
   1   1  16      466.19      537.90     51.16 o 
   2   1  16        0.51      -17.14     32.63 o 
   3   1  16      147.76      218.52     69.42 o 
   4   1  16       10.90      -45.85     56.43 o 
   5   1  16        2.89      106.40     79.66 o 
  -9   2  16       40.60       -1.76     80.84 o 
  -8   2  16      571.09      824.42    123.16 o 
  -7   2  16      155.63      451.74    225.74 o 
  -6   2  16        0.11      -23.73     56.83 o 
  -5   2  16       53.80       15.99     22.84 o 
  -4   2  16        0.20      -33.91     31.38 o 
  -3   2  16      297.73      340.47     38.90 o 
  -2   2  16      856.08      887.63    130.90 o 
  -1   2  16      105.72      193.93     74.21 o 
   0   2  16      686.43      679.53     51.59 o 
   1   2  16     1380.57     1389.00     79.22 o 
   2   2  16      298.09      236.29     35.10 o 
   3   2  16       47.03       32.69     53.93 o 
   4   2  16        0.91      -16.70     59.39 o 
   5   2  16      206.61      322.16     79.15 o 
  -9   3  16       10.57        9.44     98.40 o 
  -8   3  16       63.74        4.54     55.41 o 
  -7   3  16       56.96       19.52     33.17 o 
  -6   3  16       14.09       16.96     19.14 o 
  -5   3  16       16.98       55.70     21.80 o 
  -4   3  16       75.87       59.40     23.08 o 
  -3   3  16       32.02       46.60     35.50 o 
  -2   3  16       21.57        8.92     40.67 o 
  -1   3  16        5.59      127.59     38.24 o 
   0   3  16       80.75      -24.41     39.19 o 
   1   3  16      281.43      343.85     55.21 o 
   2   3  16       22.93       38.33     44.09 o 
   3   3  16       75.01      120.51    101.01 o 
   4   3  16       14.93      -39.61     60.86 o 
   5   3  16      135.47      218.35     93.08 o 
  -9   4  16       90.54       74.18     65.81 o 
  -8   4  16       18.11       20.76     71.39 o 
  -7   4  16       71.40      111.52     42.72 o 
  -6   4  16       36.02       49.68     21.27 o 
  -5   4  16      126.19      131.18     22.31 o 
  -4   4  16      270.98      221.63     39.94 o 
  -3   4  16        5.65       47.96     42.98 o 
  -2   4  16      125.27      241.13     53.47 o 
  -1   4  16       19.85       30.18     45.18 o 
   0   4  16       10.24       12.50     90.31 o 
   1   4  16      105.71      120.53     43.39 o 
   2   4  16      197.71      162.28    105.85 o 
   3   4  16      219.40      207.38    155.60 o 
   4   4  16        3.66      -41.18     76.54 o 
  -9   5  16       20.59      -32.31     88.36 o 
  -8   5  16       24.54       43.77     31.47 o 
  -7   5  16        0.90       42.95     34.68 o 
  -6   5  16      246.16      267.69     79.90 o 
  -5   5  16      180.59      180.19     33.56 o 
  -4   5  16      251.67      315.02     43.06 o 
  -3   5  16        3.29      -49.84     33.23 o 
  -2   5  16        0.26       17.95     50.38 o 
  -1   5  16       44.66      -12.01     50.69 o 
   0   5  16        0.86       98.15     57.71 o 
   1   5  16        0.47       94.95     70.78 o 
   2   5  16        8.80        0.76     48.85 o 
   3   5  16       30.03       18.17     93.48 o 
   4   5  16      144.30       26.41    106.30 o 
  -8   6  16       20.53       36.07     35.65 o 
  -7   6  16      726.89      663.76     45.68 o 
  -6   6  16       81.35      140.96     49.45 o 
  -5   6  16      127.66      192.74     59.93 o 
  -4   6  16       25.52       51.52     39.20 o 
  -3   6  16        0.32      -20.73     41.06 o 
  -2   6  16        1.24       25.43     48.51 o 
  -1   6  16        0.43       24.52     36.85 o 
   0   6  16      125.77       89.87     51.07 o 
   1   6  16       20.84        8.59     60.22 o 
   2   6  16       24.40       73.28     49.23 o 
   3   6  16       10.76      -42.50     86.91 o 
  -8   7  16       53.44       -7.45     31.17 o 
  -7   7  16        2.32        6.62     28.22 o 
  -6   7  16      246.19      188.34     51.84 o 
  -5   7  16       55.90       44.40     39.48 o 
  -4   7  16       33.23       10.83     33.84 o 
  -3   7  16        6.58      -21.97     35.04 o 
  -2   7  16       64.44       84.31     51.91 o 
  -1   7  16      279.36      217.32     72.20 o 
   0   7  16      672.62      687.20    290.87 o 
   1   7  16      273.18      178.87     62.06 o 
   2   7  16        7.14      -31.11     64.89 o 
  -7   8  16      190.10       91.18     58.46 o 
  -6   8  16       21.37       12.68     39.02 o 
  -5   8  16        1.45       19.18     40.50 o 
  -4   8  16       57.83      -30.86     38.19 o 
  -3   8  16       83.42      133.31     55.48 o 
  -2   8  16      122.14      121.58     52.85 o 
  -1   8  16        3.28      -16.99     77.94 o 
   0   8  16       49.12       86.61     46.65 o 
   1   8  16       38.42       31.74     61.30 o 
  -7   9  16        1.92       16.80     42.13 o 
  -6   9  16       10.93      -18.73     50.77 o 
  -5   9  16        8.29       76.28     41.87 o 
  -4   9  16      227.95      162.23     82.78 o 
  -3   9  16      271.71      202.88     56.52 o 
  -2   9  16       37.92        3.06     55.04 o 
  -1   9  16      150.50       66.64     71.54 o 
   0   9  16      123.99      106.80     60.54 o 
  -5  10  16       57.30       21.54     56.98 o 
  -4  10  16      261.99      276.24     60.30 o 
  -3  10  16        2.92       36.46     54.05 o 
  -2  10  16       15.99      -10.26     61.92 o 
   1 -16  17      335.65      512.33    117.10 o 
  -2 -15  17        0.29       44.75     56.86 o 
  -1 -15  17      109.80       50.31    103.40 o 
   0 -15  17      121.25       66.05     54.75 o 
   1 -15  17        1.64       30.74     63.46 o 
   2 -15  17       60.58      180.10    206.47 o 
   3 -15  17        4.02       11.27     93.76 o 
  -3 -14  17        3.99      -12.67     47.26 o 
  -2 -14  17        3.04      -23.91     49.50 o 
  -1 -14  17      486.61      574.18    172.20 o 
   0 -14  17      179.29       90.29     61.48 o 
   1 -14  17        3.87        3.41     46.80 o 
   2 -14  17       51.92        9.37     60.78 o 
   3 -14  17       46.26       94.23     61.24 o 
   4 -14  17        0.29      -43.27     75.89 o 
  -4 -13  17       35.64       55.24     60.89 o 
  -3 -13  17      326.28      232.46     67.83 o 
  -2 -13  17       45.12       38.10     39.01 o 
  -1 -13  17        4.34        4.76     37.66 o 
   0 -13  17       14.88        3.95     49.39 o 
   1 -13  17        2.85       59.46     59.29 o 
   2 -13  17      150.37      112.96     66.67 o 
   3 -13  17        2.59       46.60     55.12 o 
   4 -13  17       13.90      -31.52     81.17 o 
   5 -13  17        2.89        8.78     75.55 o 
  -5 -12  17      367.38      413.75     44.12 o 
  -4 -12  17      510.40      526.12     50.79 o 
  -3 -12  17       50.53       14.94     31.67 o 
  -2 -12  17        2.85       47.51     69.47 o 
  -1 -12  17       96.02       59.37     73.48 o 
   0 -12  17        2.90       -9.56     61.27 o 
   1 -12  17       35.73       42.41     43.55 o 
   2 -12  17        6.69        0.44     75.49 o 
   3 -12  17      372.37      450.35     65.10 o 
   4 -12  17       39.20       65.86    115.16 o 
   5 -12  17      104.78       44.43    103.09 o 
  -6 -11  17      130.21      184.41     34.01 o 
  -5 -11  17      448.14      447.50     70.83 o 
  -4 -11  17        2.39       16.97     42.83 o 
  -3 -11  17       67.47       39.84     46.64 o 
  -2 -11  17        1.70       10.92     37.44 o 
  -1 -11  17      252.96      322.80     51.70 o 
   0 -11  17       75.32       70.66     60.89 o 
   1 -11  17      339.57      299.95    118.33 o 
   2 -11  17     1333.11     1337.23     75.86 o 
   3 -11  17      555.91      570.93     80.01 o 
   4 -11  17        1.92       -7.94     73.48 o 
   5 -11  17       13.72       28.98     59.75 o 
   6 -11  17        2.19       96.09     85.20 o 
  -6 -10  17       41.66      110.64     90.25 o 
  -5 -10  17        3.32       16.11     29.76 o 
  -4 -10  17      110.36       75.67     39.28 o 
  -3 -10  17       37.98       48.27     31.16 o 
  -2 -10  17       69.96        7.61     31.26 o 
  -1 -10  17        9.37      -21.87     36.18 o 
   0 -10  17     2364.73     2492.22     89.21 o 
   1 -10  17      739.80      804.24     56.85 o 
   2 -10  17     1718.58     1708.74     92.42 o 
   3 -10  17       31.88      123.48     52.52 o 
   4 -10  17      128.03      120.33    140.95 o 
   5 -10  17        0.09        3.91     67.62 o 
   6 -10  17       63.73       37.55     65.62 o 
  -7  -9  17      183.95      294.27    102.29 o 
  -6  -9  17       51.08       56.60     83.57 o 
  -5  -9  17        1.18        7.89     30.13 o 
  -4  -9  17       12.82       10.84     20.86 o 
  -3  -9  17       12.51       18.51     34.09 o 
  -2  -9  17       22.20        4.35     37.06 o 
  -1  -9  17       36.27      159.66    110.70 o 
   0  -9  17       37.18        7.23     36.66 o 
   1  -9  17      271.19      306.19     53.96 o 
   2  -9  17      960.29      991.33    107.69 o 
   3  -9  17        3.30       34.03     45.49 o 
   4  -9  17      110.29      130.72     90.83 o 
   5  -9  17       67.94       69.07     25.06 o 
   6  -9  17        3.29     -114.21     94.60 o 
  -7  -8  17       13.05      -32.87     82.01 o 
  -6  -8  17       11.33       11.37     78.55 o 
  -5  -8  17        1.22       -8.36     17.99 o 
  -4  -8  17      191.04      156.70     76.35 o 
  -3  -8  17       16.30       11.25     23.56 o 
  -2  -8  17     1946.63     2047.54     53.24 o 
  -1  -8  17      106.01       82.32     35.54 o 
   0  -8  17       31.27       32.11     33.43 o 
   1  -8  17      594.82      470.46     55.29 o 
   2  -8  17        2.04       48.62     29.00 o 
   3  -8  17       33.84       81.46     36.10 o 
   4  -8  17      307.31      379.70    152.37 o 
   5  -8  17      204.56      147.82     32.77 o 
   6  -8  17      190.40      133.93     96.83 o 
  -8  -7  17       63.53       18.50    144.29 o 
  -7  -7  17        9.52       11.03     82.12 o 
  -6  -7  17       93.08       -5.91     75.66 o 
  -5  -7  17       54.48      165.13     79.33 o 
  -4  -7  17      448.02      416.62     20.40 o 
  -3  -7  17     1110.96     1066.34     41.86 o 
  -2  -7  17     1519.97     1699.67     44.59 o 
  -1  -7  17       22.39       35.83     23.24 o 
   0  -7  17       41.00       49.51     32.29 o 
   1  -7  17       77.71      103.65     31.78 o 
   2  -7  17      232.82      214.36     80.83 o 
   3  -7  17       48.27       73.49     74.60 o 
   4  -7  17       21.33       -4.68     35.77 o 
   5  -7  17      255.16      140.73     17.94 o 
  -8  -6  17        0.47       52.81     89.47 o 
  -7  -6  17       94.49      -23.18    131.81 o 
  -6  -6  17      304.97      415.39     93.48 o 
  -5  -6  17      142.62      214.82    121.45 o 
  -4  -6  17      313.91      497.73     78.55 o 
  -3  -6  17        2.99       29.66     23.54 o 
  -2  -6  17        4.90      -22.71     19.17 o 
  -1  -6  17      170.17      134.46     72.15 o 
   0  -6  17       32.53       13.84     29.07 o 
   1  -6  17      650.35      631.41     41.98 o 
   2  -6  17      145.07      170.60     43.85 o 
   3  -6  17      922.98      922.86     42.15 o 
   4  -6  17      450.69      331.48     39.11 o 
  -8  -5  17      102.28       87.91    146.08 o 
  -7  -5  17        0.85        4.68     75.66 o 
  -6  -5  17      517.05      603.36    155.99 o 
  -5  -5  17      376.67      456.39     84.35 o 
  -4  -5  17       34.58       83.34     65.07 o 
  -3  -5  17       76.40       83.82     18.89 o 
  -2  -5  17       56.49       63.89     34.82 o 
  -1  -5  17      191.60      208.14    119.17 o 
   0  -5  17       43.82       22.99     27.72 o 
   1  -5  17        9.11       15.64     36.81 o 
   2  -5  17      228.99      285.29     43.82 o 
   3  -5  17      788.11      747.25     49.65 o 
   4  -5  17      234.62      137.94     24.07 o 
  -9  -4  17       41.32      -29.30     87.80 o 
  -8  -4  17        1.43       13.26     81.23 o 
  -7  -4  17      113.27       31.76     83.23 o 
  -6  -4  17        1.21      -65.07     74.32 o 
  -5  -4  17      261.84      290.82     79.44 o 
  -4  -4  17        0.95        8.80     57.72 o 
  -3  -4  17        4.36       -4.37     10.90 o 
  -2  -4  17        0.99      -14.10     23.70 o 
  -1  -4  17       12.81       18.77     32.63 o 
   0  -4  17      408.23      324.53     62.51 o 
   1  -4  17     1911.57     1886.31     67.27 o 
   2  -4  17       93.85       63.66     37.42 o 
   3  -4  17      665.34      656.48     43.68 o 
   4  -4  17      346.93      388.42     82.34 o 
   5  -4  17        6.08      115.32     83.68 o 
   6  -4  17        6.82      -29.08     90.14 o 
  -9  -3  17        0.63      152.87     97.61 o 
  -8  -3  17       11.16      118.44     90.92 o 
  -7  -3  17      351.38      536.50    158.67 o 
  -6  -3  17      236.10      187.19     82.01 o 
  -5  -3  17       49.60      133.26     72.98 o 
  -4  -3  17        5.05       68.75     62.29 o 
  -3  -3  17      156.05      110.62     18.73 o 
  -2  -3  17      117.94      126.87     25.46 o 
  -1  -3  17      244.03      268.23     63.33 o 
   0  -3  17       16.08        2.38     24.34 o 
   1  -3  17       66.31       39.62     28.17 o 
   2  -3  17        3.52        4.10     40.61 o 
   3  -3  17      109.50       91.72     25.71 o 
   4  -3  17       50.20       36.44     50.03 o 
   5  -3  17       53.39       72.43     59.06 o 
   6  -3  17        0.57       86.80    154.10 o 
  -9  -2  17      949.39      720.58    122.45 o 
  -7  -2  17       54.72       39.00     78.55 o 
  -6  -2  17       11.59      -32.42     73.32 o 
  -5  -2  17       40.87       59.61     70.20 o 
  -4  -2  17      197.47      309.20     72.98 o 
  -3  -2  17        1.41       25.80     15.14 o 
  -2  -2  17      568.63      705.78     30.07 o 
  -1  -2  17        8.34        3.28     31.19 o 
   0  -2  17      341.66      430.33     70.41 o 
   1  -2  17       91.45      203.15     60.54 o 
   2  -2  17       57.62       67.04     30.82 o 
   3  -2  17        0.05      123.25     47.02 o 
   4  -2  17       99.87      142.43     58.77 o 
   5  -2  17       32.70       45.41     72.04 o 
   6  -2  17        0.60       -7.38     86.02 o 
  -8  -1  17       78.11      194.88     90.70 o 
  -7  -1  17       21.85      -96.16     81.90 o 
  -6  -1  17        2.11       -5.57     65.96 o 
  -5  -1  17      138.14      101.84     71.31 o 
  -4  -1  17      356.25      343.41     73.32 o 
  -3  -1  17     2068.49     2207.38     42.61 o 
  -2  -1  17     2348.54     2478.87     51.59 o 
  -1  -1  17        2.29       24.23     21.80 o 
   0  -1  17        0.22      -19.30     27.49 o 
   1  -1  17       26.18       40.16     35.99 o 
   2  -1  17        0.11       25.50     39.98 o 
   3  -1  17      264.23      211.16     64.35 o 
   4  -1  17      417.48      567.45     82.41 o 
   5  -1  17      102.84      159.78     67.27 o 
   6  -1  17      141.82      195.18     77.42 o 
  -8   0  17       14.59      172.48     91.48 o 
  -7   0  17        0.90       81.78     78.22 o 
  -6   0  17      136.29      143.62     65.33 o 
  -5   0  17      582.10      568.81    168.70 o 
  -4   0  17     2020.04     1776.35     63.39 o 
  -3   0  17      847.28      933.38     34.17 o 
  -2   0  17      249.45      266.87     27.53 o 
  -1   0  17      130.58      130.08     25.69 o 
   0   0  17        0.02      -32.01     30.44 o
[truncated: 72,902 more chars]
